# Supplementary material for: Crystal structure of (Z)-N-benzyl­idene-1-phenyl­methanamine oxide hydrogen peroxide monosolvate
Source: Acta Crystallogr E Crystallogr Commun. 2017 Oct 20;73(Pt 11):1666–9. doi: 10.1107/S2056989017014499 (PMC5683486; doi:10.1107/S2056989017014499)
Supplement: Supplementary file 1 [file e-73-01666-sup1.cif]

##############################################################################
#                                                                            #
# This CIF contains the data in a paper accepted for publication in          #
# Acta Crystallographica Section E. It conforms to the requirements of       #
# Notes for Authors for Acta Crystallographica Section E, and has been       #
# peer reviewed under the auspices of the IUCr Commission on Journals.       #
#                                                                            #
# Full details of the Crystallographic Information File format               #
# are given in the paper "The Crystallographic Information File (CIF):       #
# a New Standard Archive File for Crystallography" by S. R. Hall, F. H.      #
# Allen and I. D. Brown [Acta Cryst. (1991), A47, 655-685].                  #
#                                                                            #
# The current version of the core CIF dictionary is obtainable from          #
# ftp://ftp.iucr.org/pub/cif_core.dic.                                       #
#                                                                            #
# Software is freely available for graphical display of the structure(s)     #
# in this CIF. For information consult the CIF software page                 #
# http://www.iucr.org/resources/cif/software.                                #
#                                                                            #
# This file may be used for bona fide research purposes within the           #
# scientific community so long as proper attribution is given to the journal # 
# article from which it was obtained.                                        #
#                                                                            #
##############################################################################
data_I
_audit_creation_method     SHELXL-97
_chemical_name_systematic
;
(<i>Z</i>)-<i>N</i>-Benzylidene-1-phenylmethanamine oxide
hydrogen peroxide monosolvate
;
_chemical_name_common
;
Benzyl(benzylidene)azane oxide peroxosolvate
;
_chemical_formula_moiety     'C14 H13 N O , H2 O2'
_chemical_formula_sum     'C14 H15 N O3'
_chemical_formula_iupac     'C14 H13 N O , H2 O2'
_chemical_formula_weight     245.27
_chemical_melting_point     ?
_symmetry_cell_setting     monoclinic
_symmetry_space_group_name_H-M     'P 21/c'
_symmetry_space_group_name_Hall     '-P 2ybc'
loop_
    _symmetry_equiv_pos_as_xyz
    'x, y, z'
    '-x, y+1/2, -z+1/2'
    '-x, -y, -z'
    'x, -y+1/2, z+1/2'
_cell_length_a     21.802(15)
_cell_length_b     4.597(3)
_cell_length_c     12.742(9)
_cell_angle_alpha     90.00
_cell_angle_beta     97.598(11)
_cell_angle_gamma     90.00
_cell_volume     1265.8(16)
_cell_formula_units_Z     4
_cell_measurement_reflns_used     737
_cell_measurement_theta_min     3.226
_cell_measurement_theta_max     21.911
_cell_measurement_temperature     150(2)
_exptl_crystal_description     needle
_exptl_crystal_colour     colourless
_exptl_crystal_size_max     0.40
_exptl_crystal_size_mid     0.04
_exptl_crystal_size_min     0.04
_exptl_crystal_density_diffrn     1.287
_exptl_crystal_density_meas     ?
_exptl_crystal_density_method     'not measured'
_exptl_crystal_F_000     520
_exptl_absorpt_coefficient_mu     0.091
_exptl_absorpt_correction_type     multi-scan
_exptl_absorpt_process_details
;
(SADABS; Bruker, 2008)
;
_exptl_absorpt_correction_T_min     0.9646
_exptl_absorpt_correction_T_max     0.9964
_exptl_special_details
;
;
_diffrn_ambient_temperature     150(2)
_diffrn_radiation_type     MoK\a
_diffrn_radiation_wavelength     0.71073
_diffrn_radiation_source     'fine-focus sealed tube'
_diffrn_radiation_monochromator     graphite
_diffrn_measurement_device_type     'Bruker SMART APEXII area-detector'
_diffrn_measurement_method     \w
_diffrn_detector_area_resol_mean     ?
_diffrn_reflns_number     7458
_diffrn_reflns_av_R_equivalents     0.1084
_diffrn_reflns_av_sigmaI/netI     0.1195
_diffrn_reflns_theta_min     1.88
_diffrn_reflns_theta_max     25.05
_diffrn_reflns_theta_full     25.05
_diffrn_measured_fraction_theta_max     0.988
_diffrn_measured_fraction_theta_full     0.988
_diffrn_reflns_limit_h_min     -25
_diffrn_reflns_limit_h_max     25
_diffrn_reflns_limit_k_min     -5
_diffrn_reflns_limit_k_max     5
_diffrn_reflns_limit_l_min     -15
_diffrn_reflns_limit_l_max     14
_diffrn_standards_number     .
_diffrn_standards_interval_count     ?
_diffrn_standards_interval_time     .
_diffrn_standards_decay_%     0
_refine_special_details
;
 Refinement of F^2^ against ALL reflections.  The weighted R-factor wR and
 goodness of fit S are based on F^2^, conventional R-factors R are based
 on F, with F set to zero for negative F^2^. The threshold expression of
 F^2^ > 2sigma(F^2^) is used only for calculating R-factors(gt) etc. and is
 not relevant to the choice of reflections for refinement.  R-factors based
 on F^2^ are statistically about twice as large as those based on F, and R-
 factors based on ALL data will be even larger.
;
_reflns_number_total     2227
_reflns_number_gt     1113
_reflns_threshold_expression     I>2\s(I)
_refine_ls_structure_factor_coef     Fsqd
_refine_ls_matrix_type     full
_refine_ls_R_factor_all     0.1624
_refine_ls_R_factor_gt     0.0766
_refine_ls_wR_factor_gt     0.1867
_refine_ls_wR_factor_ref     0.2182
_refine_ls_goodness_of_fit_ref     1.046
_refine_ls_restrained_S_all     1.046
_refine_ls_number_reflns     2227
_refine_ls_number_parameters     172
_refine_ls_number_restraints     1
_refine_ls_hydrogen_treatment     mixed
_refine_ls_weighting_scheme     calc
_refine_ls_weighting_details
               'calc w = 1/[\s^2^(Fo^2^)+(0.1000P)^2^] where P=(Fo^2^+2Fc^2^)/3'
_atom_sites_solution_hydrogens     mixed
_atom_sites_solution_primary     direct
_atom_sites_solution_secondary     difmap
_refine_ls_shift/su_max     0.000
_refine_ls_shift/su_mean     0.000
_refine_diff_density_max     0.268
_refine_diff_density_min     -0.259
_refine_ls_extinction_method
;
SHELXL97 (Sheldrick, 2008)
;
_refine_ls_extinction_coef     0.034(6)
_refine_ls_extinction_expression
                                  'Fc^*^=kFc[1+0.001xFc^2^\l^3^/sin(2\q)]^-1/4^'
loop_
    _atom_type_symbol
    _atom_type_description
    _atom_type_scat_dispersion_real
    _atom_type_scat_dispersion_imag
    _atom_type_scat_source
    'C' 'C' 0.0033 0.0016
                         'International Tables Vol C Tables 4.2.6.8 and 6.1.1.4'
    'H' 'H' 0.0000 0.0000
                         'International Tables Vol C Tables 4.2.6.8 and 6.1.1.4'
    'N' 'N' 0.0061 0.0033
                         'International Tables Vol C Tables 4.2.6.8 and 6.1.1.4'
    'O' 'O' 0.0106 0.0060
                         'International Tables Vol C Tables 4.2.6.8 and 6.1.1.4'
_computing_data_collection
;
<i>APEX2</i> (Bruker, 2008)
;
_computing_cell_refinement
;
<i>SAINT</i> (Bruker, 2008)
;
_computing_data_reduction
;
<i>SAINT</i> (Bruker, 2008
;
_computing_structure_solution
;
SHELXS97 (Sheldrick, 2008)
;
_computing_structure_refinement
;
SHELXL97 (Sheldrick, 2008)
;
_computing_molecular_graphics
;
SHELXTL (Sheldrick, 2008)
;
_computing_publication_material
;
SHELXTL (Sheldrick, 2008)
;
loop_
    _atom_site_type_symbol
    _atom_site_label
    _atom_site_fract_x
    _atom_site_fract_y
    _atom_site_fract_z
    _atom_site_U_iso_or_equiv
    _atom_site_adp_type
    _atom_site_calc_flag
    _atom_site_refinement_flags
    _atom_site_occupancy
    _atom_site_symmetry_multiplicity
    _atom_site_disorder_assembly
    _atom_site_disorder_group
    O O1 0.23321(15) 0.7522(7) 1.0077(3) 0.0427(9) Uani d D 1 1 . .
    O O2 0.28942(16) 0.9116(7) 0.9911(3) 0.0442(10) Uani d D 1 1 . .
    O O3 0.22608(15) 0.3093(6) 0.8666(2) 0.0377(9) Uani d . 1 1 . .
    N N1 0.23366(18) 0.3713(7) 0.7676(3) 0.0319(10) Uani d . 1 1 . .
    C C11 0.2883(2) 0.5529(9) 0.7569(4) 0.0342(12) Uani d . 1 1 . .
    H H112 0.2894 0.7210 0.8057 0.041 Uiso calc R 1 1 . .
    H H111 0.2855 0.6284 0.6836 0.041 Uiso calc R 1 1 . .
    C C12 0.3463(2) 0.3775(9) 0.7821(4) 0.0344(12) Uani d . 1 1 . .
    C C13 0.3802(2) 0.3866(10) 0.8826(4) 0.0438(13) Uani d . 1 1 . .
    H H13 0.3672 0.5083 0.9356 0.053 Uiso calc R 1 1 . .
    C C14 0.4332(2) 0.2183(12) 0.9054(5) 0.0573(16) Uani d . 1 1 . .
    H H14 0.4563 0.2229 0.9741 0.069 Uiso calc R 1 1 . .
    C C15 0.4521(3) 0.0431(12) 0.8270(5) 0.0592(17) Uani d . 1 1 . .
    H H15 0.4888 -0.0694 0.8422 0.071 Uiso calc R 1 1 . .
    C C16 0.4190(2) 0.0295(12) 0.7281(5) 0.0521(15) Uani d . 1 1 . .
    H H16 0.4317 -0.0952 0.6756 0.063 Uiso calc R 1 1 . .
    C C17 0.3671(2) 0.1997(10) 0.7062(4) 0.0423(13) Uani d . 1 1 . .
    H H17 0.3447 0.1954 0.6370 0.051 Uiso calc R 1 1 . .
    C C21 0.1988(2) 0.2713(9) 0.6851(4) 0.0334(11) Uani d . 1 1 . .
    H H21 0.2083 0.3366 0.6184 0.040 Uiso calc R 1 1 . .
    C C22 0.1470(2) 0.0714(9) 0.6825(4) 0.0330(12) Uani d . 1 1 . .
    C C23 0.1155(2) 0.0141(11) 0.5825(4) 0.0432(13) Uani d . 1 1 . .
    H H23 0.1280 0.1064 0.5221 0.052 Uiso calc R 1 1 . .
    C C24 0.0658(2) -0.1774(11) 0.5704(4) 0.0480(14) Uani d . 1 1 . .
    H H24 0.0438 -0.2129 0.5022 0.058 Uiso calc R 1 1 . .
    C C25 0.0486(2) -0.3157(11) 0.6579(4) 0.0479(14) Uani d . 1 1 . .
    H H25 0.0149 -0.4481 0.6499 0.057 Uiso calc R 1 1 . .
    C C26 0.0800(2) -0.2629(11) 0.7565(4) 0.0443(14) Uani d . 1 1 . .
    H H26 0.0681 -0.3606 0.8164 0.053 Uiso calc R 1 1 . .
    C C27 0.1284(2) -0.0708(9) 0.7696(4) 0.0356(12) Uani d . 1 1 . .
    H H27 0.1495 -0.0341 0.8384 0.043 Uiso calc R 1 1 . .
    H H1 0.232(2) 0.588(9) 0.950(4) 0.060(15) Uiso d D 1 1 . .
    H H2 0.268(2) 1.058(10) 0.933(4) 0.057(15) Uiso d D 1 1 . .
loop_
    _atom_site_aniso_label
    _atom_site_aniso_U_11
    _atom_site_aniso_U_22
    _atom_site_aniso_U_33
    _atom_site_aniso_U_12
    _atom_site_aniso_U_13
    _atom_site_aniso_U_23
    O1 0.054(2) 0.0379(19) 0.038(2) -0.0100(17) 0.0135(17) -0.0039(15)
    O2 0.050(2) 0.0394(19) 0.044(2) -0.0075(17) 0.0069(18) -0.0001(16)
    O3 0.052(2) 0.0361(17) 0.026(2) -0.0051(15) 0.0106(16) 0.0026(14)
    N1 0.041(2) 0.027(2) 0.029(2) 0.0001(18) 0.012(2) -0.0011(17)
    C11 0.041(3) 0.033(2) 0.029(3) -0.005(2) 0.008(2) -0.001(2)
    C12 0.038(3) 0.030(2) 0.036(3) -0.007(2) 0.006(2) 0.004(2)
    C13 0.043(3) 0.045(3) 0.044(4) 0.000(3) 0.005(3) 0.005(2)
    C14 0.047(3) 0.064(4) 0.058(4) 0.003(3) -0.002(3) 0.019(3)
    C15 0.052(4) 0.048(3) 0.080(5) 0.004(3) 0.020(4) 0.016(3)
    C16 0.044(3) 0.054(3) 0.060(4) 0.004(3) 0.014(3) 0.006(3)
    C17 0.042(3) 0.043(3) 0.043(3) -0.002(3) 0.012(3) 0.004(2)
    C21 0.038(3) 0.031(2) 0.031(3) 0.004(2) 0.001(2) 0.001(2)
    C22 0.035(3) 0.034(2) 0.030(3) 0.004(2) 0.007(2) 0.000(2)
    C23 0.046(3) 0.047(3) 0.035(3) 0.000(3) 0.004(3) -0.003(2)
    C24 0.039(3) 0.056(3) 0.046(4) -0.005(3) -0.005(3) -0.007(3)
    C25 0.042(3) 0.051(3) 0.053(4) -0.008(3) 0.016(3) -0.013(3)
    C26 0.051(3) 0.042(3) 0.043(3) -0.002(3) 0.017(3) -0.005(2)
    C27 0.033(3) 0.038(3) 0.037(3) -0.001(2) 0.009(2) -0.004(2)
_geom_special_details
;
 All esds (except the esd in the dihedral angle between two l.s. planes)
 are estimated using the full covariance matrix.  The cell esds are taken
 into account individually in the estimation of esds in distances, angles
 and torsion angles; correlations between esds in cell parameters are only
 used when they are defined by crystal symmetry.  An approximate (isotropic)
 treatment of cell esds is used for estimating esds involving l.s. planes.
;
loop_
    _geom_bond_atom_site_label_1
    _geom_bond_atom_site_label_2
    _geom_bond_site_symmetry_2
    _geom_bond_distance
    _geom_bond_publ_flag
    O1 O2 . 1.467(4) ?
    O1 H1 . 1.05(4) ?
    O2 H2 . 1.06(4) ?
    O3 N1 . 1.325(4) ?
    N1 C21 . 1.297(6) ?
    N1 C11 . 1.475(6) ?
    C11 C12 . 1.498(6) ?
    C11 H112 . 0.9900 ?
    C11 H111 . 0.9900 ?
    C12 C17 . 1.388(6) ?
    C12 C13 . 1.392(7) ?
    C13 C14 . 1.388(7) ?
    C13 H13 . 0.9500 ?
    C14 C15 . 1.389(8) ?
    C14 H14 . 0.9500 ?
    C15 C16 . 1.368(8) ?
    C15 H15 . 0.9500 ?
    C16 C17 . 1.375(7) ?
    C16 H16 . 0.9500 ?
    C17 H17 . 0.9500 ?
    C21 C22 . 1.454(6) ?
    C21 H21 . 0.9500 ?
    C22 C23 . 1.390(6) ?
    C22 C27 . 1.393(6) ?
    C23 C24 . 1.388(7) ?
    C23 H23 . 0.9500 ?
    C24 C25 . 1.378(7) ?
    C24 H24 . 0.9500 ?
    C25 C26 . 1.371(7) ?
    C25 H25 . 0.9500 ?
    C26 C27 . 1.368(7) ?
    C26 H26 . 0.9500 ?
    C27 H27 . 0.9500 ?
loop_
    _geom_angle_atom_site_label_1
    _geom_angle_atom_site_label_2
    _geom_angle_atom_site_label_3
    _geom_angle_site_symmetry_1
    _geom_angle_site_symmetry_3
    _geom_angle
    _geom_angle_publ_flag
    O2 O1 H1 . . 102(3) ?
    O1 O2 H2 . . 97(3) ?
    C21 N1 O3 . . 124.2(4) ?
    C21 N1 C11 . . 121.3(4) ?
    O3 N1 C11 . . 114.4(4) ?
    N1 C11 C12 . . 110.1(3) ?
    N1 C11 H112 . . 109.6 ?
    C12 C11 H112 . . 109.6 ?
    N1 C11 H111 . . 109.6 ?
    C12 C11 H111 . . 109.6 ?
    H112 C11 H111 . . 108.1 ?
    C17 C12 C13 . . 118.4(5) ?
    C17 C12 C11 . . 120.8(5) ?
    C13 C12 C11 . . 120.9(4) ?
    C14 C13 C12 . . 120.2(5) ?
    C14 C13 H13 . . 119.9 ?
    C12 C13 H13 . . 119.9 ?
    C13 C14 C15 . . 119.3(6) ?
    C13 C14 H14 . . 120.3 ?
    C15 C14 H14 . . 120.3 ?
    C16 C15 C14 . . 121.3(6) ?
    C16 C15 H15 . . 119.4 ?
    C14 C15 H15 . . 119.4 ?
    C15 C16 C17 . . 118.8(5) ?
    C15 C16 H16 . . 120.6 ?
    C17 C16 H16 . . 120.6 ?
    C16 C17 C12 . . 122.0(5) ?
    C16 C17 H17 . . 119.0 ?
    C12 C17 H17 . . 119.0 ?
    N1 C21 C22 . . 127.8(4) ?
    N1 C21 H21 . . 116.1 ?
    C22 C21 H21 . . 116.1 ?
    C23 C22 C27 . . 118.8(4) ?
    C23 C22 C21 . . 115.4(4) ?
    C27 C22 C21 . . 125.8(5) ?
    C24 C23 C22 . . 120.3(5) ?
    C24 C23 H23 . . 119.8 ?
    C22 C23 H23 . . 119.8 ?
    C25 C24 C23 . . 119.6(5) ?
    C25 C24 H24 . . 120.2 ?
    C23 C24 H24 . . 120.2 ?
    C26 C25 C24 . . 120.2(5) ?
    C26 C25 H25 . . 119.9 ?
    C24 C25 H25 . . 119.9 ?
    C27 C26 C25 . . 120.6(5) ?
    C27 C26 H26 . . 119.7 ?
    C25 C26 H26 . . 119.7 ?
    C26 C27 C22 . . 120.4(5) ?
    C26 C27 H27 . . 119.8 ?
    C22 C27 H27 . . 119.8 ?
loop_
    _geom_torsion_atom_site_label_1
    _geom_torsion_atom_site_label_2
    _geom_torsion_atom_site_label_3
    _geom_torsion_atom_site_label_4
    _geom_torsion_site_symmetry_1
    _geom_torsion_site_symmetry_2
    _geom_torsion_site_symmetry_3
    _geom_torsion_site_symmetry_4
    _geom_torsion
    _geom_torsion_publ_flag
    C21 N1 C11 C12 . . . . -103.9(5) ?
    O3 N1 C11 C12 . . . . 72.7(4) ?
    N1 C11 C12 C17 . . . . 82.7(5) ?
    N1 C11 C12 C13 . . . . -96.6(5) ?
    C17 C12 C13 C14 . . . . -0.7(7) ?
    C11 C12 C13 C14 . . . . 178.7(4) ?
    C12 C13 C14 C15 . . . . 0.5(7) ?
    C13 C14 C15 C16 . . . . -1.1(8) ?
    C14 C15 C16 C17 . . . . 1.8(8) ?
    C15 C16 C17 C12 . . . . -2.0(7) ?
    C13 C12 C17 C16 . . . . 1.4(7) ?
    C11 C12 C17 C16 . . . . -178.0(4) ?
    O3 N1 C21 C22 . . . . -1.8(7) ?
    C11 N1 C21 C22 . . . . 174.4(4) ?
    N1 C21 C22 C23 . . . . 176.4(4) ?
    N1 C21 C22 C27 . . . . -6.0(7) ?
    C27 C22 C23 C24 . . . . 1.2(7) ?
    C21 C22 C23 C24 . . . . 179.0(4) ?
    C22 C23 C24 C25 . . . . -1.4(7) ?
    C23 C24 C25 C26 . . . . 0.5(7) ?
    C24 C25 C26 C27 . . . . 0.6(7) ?
    C25 C26 C27 C22 . . . . -0.8(7) ?
    C23 C22 C27 C26 . . . . -0.1(7) ?
    C21 C22 C27 C26 . . . . -177.6(4) ?
    H1 O1 O2 H2 . . . . 88(4) ?
loop_
    _geom_hbond_atom_site_label_D
    _geom_hbond_atom_site_label_H
    _geom_hbond_atom_site_label_A
    _geom_hbond_site_symmetry_A
    _geom_hbond_distance_DH
    _geom_hbond_distance_HA
    _geom_hbond_distance_DA
    _geom_hbond_angle_DHA
    _geom_hbond_publ_flag
    O1 H1 O3 . 1.05(5) 1.66(5) 2.707(5) 174(4) yes
    O2 H2 O3 1_565 1.06(5) 1.64(5) 2.681(5) 166(4) yes
    C21 H21 O1 4_564 0.95 2.46 3.304(6) 148 yes
    C27 H27 O3 . 0.95 2.29 2.902(6) 121 yes
    C11 H111 O1 4_564 0.99 2.44 3.364(7) 155 yes
    C11 H111 O2 4_564 0.99 2.47 3.394(7) 155 yes
    C11 H112 O2 . 0.99 2.52 3.407(7) 149 yes
_iucr_refine_instructions_details
;
TITL z in P2(1)/c
CELL 0.71073  21.8020   4.5968  12.7423  90.000  97.598  90.000
ZERR    4.00   0.0151   0.0033   0.0091   0.000   0.011   0.000
LATT  1
SYMM -X, 0.5+Y, 0.5-Z
SFAC C H N O
UNIT 56 60 4 12
TEMP -123
SIZE .40 .04 .04
EQIV $1 X, 1+Y, Z
HTAB O1 O3
HTAB O2 O3_$1
L.S. 15
ACTA
BOND $H
FMAP 2
CONF
CONF H1 O1 O2 H2
PLAN 6
OMIT -2 50.1
OMIT 1 0 0
OMIT 2 1 2
MPLA 10 n1 o3 c11 c21 > c27
SADI .02 O1 H1 O2 H2
WGHT    0.100000
EXTI    0.033650
FVAR       0.30076
O1    4    0.233206    0.752195    1.007658    11.00000    0.05369    0.03792 =
         0.03842   -0.00388    0.01353   -0.00999
O2    4    0.289416    0.911583    0.991121    11.00000    0.04990    0.03937 =
         0.04367   -0.00006    0.00694   -0.00746
O3    4    0.226076    0.309297    0.866604    11.00000    0.05205    0.03608 =
         0.02629    0.00264    0.01056   -0.00509
N1    3    0.233664    0.371277    0.767614    11.00000    0.04138    0.02746 =
         0.02908   -0.00110    0.01246    0.00011
C11   1    0.288289    0.552873    0.756890    11.00000    0.04096    0.03296 =
         0.02948   -0.00090    0.00788   -0.00532
AFIX  23
H112  2    0.289365    0.721001    0.805655    11.00000   -1.20000
H111  2    0.285505    0.628359    0.683649    11.00000   -1.20000
AFIX   0
C12   1    0.346267    0.377510    0.782147    11.00000    0.03751    0.03012 =
         0.03602    0.00398    0.00603   -0.00740
C13   1    0.380248    0.386562    0.882566    11.00000    0.04310    0.04462 =
         0.04358    0.00527    0.00498   -0.00034
AFIX  43
H13   2    0.367161    0.508281    0.935620    11.00000   -1.20000
AFIX   0
C14   1    0.433206    0.218295    0.905450    11.00000    0.04667    0.06445 =
         0.05836    0.01888   -0.00234    0.00288
AFIX  43
H14   2    0.456261    0.222949    0.974122    11.00000   -1.20000
AFIX   0
C15   1    0.452139    0.043131    0.826968    11.00000    0.05228    0.04814 =
         0.08022    0.01582    0.01968    0.00437
AFIX  43
H15   2    0.488784   -0.069385    0.842216    11.00000   -1.20000
AFIX   0
C16   1    0.419034    0.029492    0.728121    11.00000    0.04427    0.05354 =
         0.06037    0.00636    0.01355    0.00395
AFIX  43
H16   2    0.431717   -0.095233    0.675572    11.00000   -1.20000
AFIX   0
C17   1    0.367058    0.199674    0.706242    11.00000    0.04176    0.04340 =
         0.04348    0.00353    0.01218   -0.00234
AFIX  43
H17   2    0.344690    0.195372    0.637019    11.00000   -1.20000
AFIX   0
C21   1    0.198803    0.271281    0.685131    11.00000    0.03753    0.03094 =
         0.03100    0.00087    0.00126    0.00363
AFIX  43
H21   2    0.208297    0.336564    0.618398    11.00000   -1.20000
AFIX   0
C22   1    0.146962    0.071393    0.682477    11.00000    0.03539    0.03433 =
         0.03007   -0.00030    0.00691    0.00402
C23   1    0.115493    0.014099    0.582486    11.00000    0.04648    0.04728 =
         0.03544   -0.00261    0.00372    0.00008
AFIX  43
H23   2    0.128041    0.106448    0.522114    11.00000   -1.20000
AFIX   0
C24   1    0.065823   -0.177379    0.570403    11.00000    0.03917    0.05636 =
         0.04555   -0.00747   -0.00484   -0.00469
AFIX  43
H24   2    0.043808   -0.212897    0.502176    11.00000   -1.20000
AFIX   0
C25   1    0.048626   -0.315668    0.657944    11.00000    0.04237    0.05099 =
         0.05270   -0.01282    0.01561   -0.00816
AFIX  43
H25   2    0.014871   -0.448056    0.649923    11.00000   -1.20000
AFIX   0
C26   1    0.080050   -0.262890    0.756543    11.00000    0.05053    0.04207 =
         0.04331   -0.00530    0.01734   -0.00158
AFIX  43
H26   2    0.068148   -0.360559    0.816376    11.00000   -1.20000
AFIX   0
C27   1    0.128410   -0.070778    0.769565    11.00000    0.03347    0.03772 =
         0.03651   -0.00449    0.00855   -0.00065
AFIX  43
H27   2    0.149463   -0.034132    0.838427    11.00000   -1.20000
AFIX   0
H1    2    0.231905    0.587785    0.949945    11.00000    0.06014
H2    2    0.268134    1.057880    0.932537    11.00000    0.05748
HKLF 4
REM  z in P2(1)/c
REM R1 =  0.0766 for   1113 Fo > 4sig(Fo)  and  0.1624 for all   2227 data
REM    172 parameters refined using      1 restraints
END
WGHT      0.1011      0.0000
REM Highest difference peak  0.268,  deepest hole -0.259,  1-sigma level  0.064
Q1    1   0.4042  0.0930  0.8344  11.00000  0.05    0.27
Q2    1   0.0907 -0.2950  0.6342  11.00000  0.05    0.25
Q3    1   0.1785  0.3228  0.8667  11.00000  0.05    0.25
Q4    1   0.3881  0.3846  0.7654  11.00000  0.05    0.25
Q5    1   0.3281  0.8057  0.8048  11.00000  0.05    0.24
Q6    1   0.2221  1.1033  0.9314  11.00000  0.05    0.23
;
data_global
_journal_date_recd_electronic     2017-09-29
_journal_date_accepted     2017-10-07
_journal_name_full     'Acta Crystallographica, Section E'
_journal_year     2017
_journal_volume     73
_journal_issue     11
_journal_page_first     1666
_journal_page_last     1669
_journal_paper_category     GO
_journal_paper_doi     10.1107/S2056989017014499
_journal_coeditor_code     ZS2391
_publ_contact_author_name     'Andrei V. Churakov'
_publ_contact_author_address
;
Institute of General and Inorganic Chemistry
Russian Academy of Sciences
Leninskii prospekt 31
Moscow 119991
Russian Federation
;
_publ_contact_author_email     churakov@igic.ras.ru
_publ_contact_author_fax     '+7(495)9541279'
_publ_contact_author_phone     '+7(495)9521803'
_publ_section_title
;
Crystal structure of (<i>Z</i>)-<i>N</i>-benzylidene-1-phenylmethanamine oxide
hydrogen peroxide monosolvate
;
loop_
    _publ_author_name
    _publ_author_footnote
    _publ_author_address
    'Churakov, Andrei V.' .
;
Institute of General and Inorganic Chemistry
Russian Academy of Sciences
Leninskii prospekt 31
Moscow 119991
Russian Federation
;
    'Prikhodchenko, Petr V.' .
;
Institute of General and Inorganic Chemistry
Russian Academy of Sciences
Leninskii prospekt 31
Moscow 119991
Russian Federation
;
    'Medvedev, Alexander G.' .
;
Institute of General and Inorganic Chemistry
Russian Academy of Sciences
Leninskii prospekt 31
Moscow 119991
Russian Federation
;
    'Mikhaylov, Alexey A.' .
;
Institute of General and Inorganic Chemistry
Russian Academy of Sciences
Leninskii prospekt 31
Moscow 119991
Russian Federation
;
_publ_section_synopsis
;
The title structure consists of a
(<i>Z</i>)-<i>N</i>-benzylidene-1-phenylmethanamine oxide and a hydrogen
peroxide molecule linked through both O---H groups into a one-dimensional
chain structure.
;
