# Supplementary material for: Crystal structure of (Z)-N-benzyl­idene-1-phenyl­methanamine oxide hydrogen peroxide monosolvate
Source: Acta Crystallogr E Crystallogr Commun. 2017 Oct 20;73(Pt 11):1666–9. doi: 10.1107/S2056989017014499 (PMC5683486; doi:10.1107/S2056989017014499)
Supplement: Supplementary file 2 [file e-73-01666-Isup2.hkl]

# 
# h,k,l, Fc-squared, Fo-squared, sigma(Fo-squared) and status flag 
# 
data_I
_shelx_title ' z in P2(1)/c' 
_shelx_refln_list_code          4 
_shelx_F_calc_maximum      108.05 
_exptl_crystal_F_000       520.00 
_reflns_d_resolution_high  0.8393 
 
loop_ 
 _symmetry_equiv_pos_as_xyz 
 'x, y, z' 
 '-x, y+1/2, -z+1/2' 
 '-x, -y, -z' 
 'x, -y-1/2, z-1/2' 
 
_cell_length_a    21.8020 
_cell_length_b     4.5968 
_cell_length_c    12.7423 
_cell_angle_alpha  90.000 
_cell_angle_beta   97.598 
_cell_angle_gamma  90.000 
 
_shelx_F_squared_multiplier     1.000 
 
loop_ 
 _refln_index_h 
 _refln_index_k 
 _refln_index_l 
 _refln_F_squared_calc 
 _refln_F_squared_meas 
 _refln_F_squared_sigma 
 _refln_observed_status 
   2   0   0     5586.07     6797.49    179.32 o 
   3   0   0       51.00       47.31      5.28 o 
   4   0   0       51.01       40.50      9.31 o 
   5   0   0       63.12       63.51     14.68 o 
   6   0   0     8632.55     8528.35    142.02 o 
   7   0   0      503.98      476.27     17.13 o 
   8   0   0       34.99       21.58     14.55 o 
   9   0   0      775.88      691.01     22.60 o 
  10   0   0     1031.92      943.41     27.64 o 
  11   0   0      679.18      578.57     39.30 o 
  12   0   0     1946.62     1894.24     43.53 o 
  13   0   0      376.29      398.48     21.35 o 
  14   0   0     2428.00     2465.73     54.53 o 
  15   0   0      457.26      445.66     24.24 o 
  16   0   0        3.44       -7.95     17.60 o 
  17   0   0      603.66      573.10     29.71 o 
  18   0   0       50.05       69.36     21.62 o 
  19   0   0      336.37      405.21     29.18 o 
  20   0   0       55.36       79.67     24.13 o 
  21   0   0      233.13      256.91     37.33 o 
  22   0   0        1.08      -29.63     29.74 o 
   1   1   0     1232.41     1198.06     16.13 o 
   2   1   0     5167.95     5906.66     61.07 o 
   3   1   0       90.26       81.25      6.46 o 
   4   1   0    11674.69    13961.29    195.53 o 
   5   1   0     2863.86     2867.35     34.73 o 
   6   1   0     1120.26      994.84     20.44 o 
   7   1   0       43.53       36.20      9.25 o 
   8   1   0     1443.76     1380.62     26.39 o 
   9   1   0      493.43      463.34     23.24 o 
  10   1   0      623.72      647.30     16.24 o 
  11   1   0       16.98       10.47      9.16 o 
  12   1   0      514.02      468.34     15.05 o 
  13   1   0       14.90       21.83     10.09 o 
  14   1   0       73.66      106.77     12.19 o 
  15   1   0        1.89       12.29     11.45 o 
  16   1   0        9.08        1.95     12.10 o 
  17   1   0        5.38        8.60     15.17 o 
  18   1   0      229.97      236.98     20.65 o 
  19   1   0        2.35       -4.30     22.78 o 
  20   1   0        3.79       33.95     24.29 o 
  21   1   0        3.29       -9.53     23.88 o 
  22   1   0        7.96       45.28     26.07 o 
  23   1   0        5.36        8.05     20.37 o 
  24   1   0        0.09        6.30     21.44 o 
  25   1   0       42.82       62.91     26.54 o 
   0   2   0      498.08      479.24     18.80 o 
   1   2   0      436.29      414.31     17.34 o 
   2   2   0      233.11      264.14     12.11 o 
   3   2   0       17.42       18.10      7.77 o 
   4   2   0     1186.30     1172.70     20.26 o 
   5   2   0     1759.37     1707.52     25.70 o 
   6   2   0      686.13      676.16     15.12 o 
   7   2   0     5997.81     6240.30     72.54 o 
   8   2   0      220.05      241.24     15.28 o 
   9   2   0      118.56      117.53      9.72 o 
  10   2   0      150.85      149.31     13.47 o 
  11   2   0       40.29       47.94     11.35 o 
  12   2   0      126.03      150.67     16.96 o 
  13   2   0      222.38      189.90     18.62 o 
  14   2   0       17.09       20.77     14.95 o 
  15   2   0       90.59       81.82     17.97 o 
  16   2   0       36.40       46.93     17.88 o 
  17   2   0       10.08        4.90     17.44 o 
  18   2   0        5.00       22.31     18.84 o 
  19   2   0        2.57       -2.34     18.84 o 
  20   2   0       10.48       26.70     20.81 o 
  21   2   0        6.72       10.30     20.73 o 
  22   2   0        9.48       10.57     20.86 o 
  23   2   0        5.86       31.33     22.02 o 
   1   3   0        1.42       -8.33      8.33 o 
   2   3   0       54.77       52.47      9.39 o 
   3   3   0      266.75      274.31     12.41 o 
   4   3   0       16.58        9.59      9.29 o 
   5   3   0       30.61       37.36      9.83 o 
   6   3   0      358.76      377.13     14.50 o 
   7   3   0      105.12      130.63     11.41 o 
   8   3   0      284.64      265.65     13.29 o 
   9   3   0      282.83      278.28     16.38 o 
  10   3   0       31.66       26.12     15.31 o 
  11   3   0      591.96      555.83     26.73 o 
  12   3   0      277.94      261.56     22.18 o 
  13   3   0      264.74      240.43     22.65 o 
  14   3   0      113.99      106.51     19.39 o 
  15   3   0        3.34        4.45     16.86 o 
  16   3   0        9.64        0.44     17.17 o 
  17   3   0       28.12       39.11     18.85 o 
  18   3   0        0.25       -6.21     18.30 o 
  19   3   0        3.90        0.87     19.70 o 
  20   3   0        0.00        3.20     20.39 o 
  21   3   0        3.03       -7.17     20.84 o 
   0   4   0       27.26       39.75     16.65 o 
   1   4   0       19.23       18.71     11.66 o 
   2   4   0       31.92       41.88     12.21 o 
   3   4   0      158.65      173.74     15.38 o 
   4   4   0        4.96       -1.55     12.65 o 
   5   4   0        8.33        0.90     12.24 o 
   6   4   0       98.11      125.85     20.39 o 
   7   4   0        1.89       -0.10     16.90 o 
   8   4   0       50.53       48.75     18.70 o 
   9   4   0       59.21       58.43     19.52 o 
  10   4   0       35.57       21.60     18.66 o 
  11   4   0        4.08       -1.16     18.69 o 
  12   4   0        2.15       -2.27     18.72 o 
  13   4   0       13.40        9.26     18.81 o 
  14   4   0        0.72       13.34     19.08 o 
  15   4   0        0.14       -3.46     18.82 o 
  16   4   0       11.83       21.00     20.94 o 
  17   4   0        6.18        3.10     20.26 o 
   1   5   0       91.92      116.60     18.30 o 
   2   5   0        3.80       -0.67     17.58 o 
   3   5   0      121.33       82.65     21.72 o 
   4   5   0       60.28       32.75     20.46 o 
   5   5   0        3.84      -14.01     23.85 o 
   6   5   0        4.19       -8.68     25.60 o 
   7   5   0       88.78       76.62     22.23 o 
   8   5   0       21.48       39.53     21.20 o 
   9   5   0       17.34      -15.80     20.06 o 
  10   5   0        1.04      -12.22     25.68 o 
 -25   1   1        0.08       38.93     33.95 o 
 -24   1   1       32.61       40.58     21.89 o 
 -23   1   1        1.27      -10.09     19.92 o 
 -22   1   1       20.34        5.23     19.87 o 
 -21   1   1       54.84       50.05     20.33 o 
 -20   1   1       28.46       20.78     19.03 o 
 -19   1   1        1.66       30.99     40.50 o 
 -18   1   1       24.39       39.65     21.04 o 
 -17   1   1      163.50      165.40     14.07 o 
 -16   1   1      301.17      319.63     15.50 o 
 -15   1   1       17.62       16.85     10.61 o 
 -14   1   1      279.65      254.75     14.69 o 
 -13   1   1        2.24       -4.56      9.03 o 
 -12   1   1      114.75      131.48     11.45 o 
 -11   1   1      468.68      431.89     12.94 o 
 -10   1   1       90.21      108.03     14.02 o 
  -9   1   1      364.06      337.59     26.31 o 
  -8   1   1     2150.14     1838.87     32.37 o 
  -7   1   1      893.61      660.26     18.21 o 
  -6   1   1     4248.80     3836.76     54.38 o 
  -5   1   1        7.51       17.64      8.11 o 
  -4   1   1     9650.98    10002.40    127.36 o 
  -3   1   1     4504.19     4333.54     43.76 o 
  -2   1   1     1204.06     1069.91     16.24 o 
  -1   1   1       93.27      113.43      6.67 o 
   0   1   1      284.53      271.43     14.79 o 
   1   1   1     1091.56      978.56     20.22 o 
   2   1   1      448.30      398.22     12.65 o 
   3   1   1     7963.75     8372.03    100.03 o 
   4   1   1       13.36        5.79      8.32 o 
   5   1   1     1304.52     1073.64     18.99 o 
   6   1   1     2267.70     1943.70     29.00 o 
   7   1   1      783.01      685.70     24.54 o 
   8   1   1       81.38       87.66     17.13 o 
   9   1   1       42.83       27.37     16.27 o 
  10   1   1      517.42      443.32     23.62 o 
  11   1   1       11.28       15.68     10.58 o 
  12   1   1        6.47        8.76      8.59 o 
  13   1   1       44.17       51.16     10.02 o 
  14   1   1       25.16       24.38     10.58 o 
  15   1   1       38.00       50.98     11.96 o 
  16   1   1        5.31       14.49     14.40 o 
  17   1   1      148.43      140.40     23.20 o 
  18   1   1       47.32       55.40     17.57 o 
  19   1   1       86.90      127.98     19.69 o 
  20   1   1      206.96      263.68     31.07 o 
  21   1   1        6.15       13.26     25.12 o 
  22   1   1        0.58       22.23     25.81 o 
  23   1   1        5.37       28.49     26.85 o 
  24   1   1        1.27      -32.83     32.83 o 
  25   1   1       10.00       -9.84     33.28 o 
 -24   2   1        0.04       15.07     23.57 o 
 -23   2   1       19.53       13.20     22.38 o 
 -22   2   1        0.34        1.83     21.20 o 
 -21   2   1       11.34       17.78     20.39 o 
 -20   2   1      150.05      167.37     24.31 o 
 -19   2   1       99.44       87.23     21.12 o 
 -18   2   1       24.68       28.83     19.03 o 
 -17   2   1        1.10      -10.41     16.85 o 
 -16   2   1       38.34       29.43     17.11 o 
 -15   2   1       53.91       45.78     16.68 o 
 -14   2   1       17.82       17.31     14.92 o 
 -13   2   1       20.14       28.67     12.48 o 
 -12   2   1        2.62      -10.63     10.82 o 
 -11   2   1        7.64       -9.32     10.81 o 
 -10   2   1        0.02        3.20     10.36 o 
  -9   2   1     1153.27      959.57     24.06 o 
  -8   2   1     1028.23      900.55     23.04 o 
  -7   2   1     1835.61     1602.61     24.66 o 
  -6   2   1       40.32       28.30      7.79 o 
  -5   2   1       11.64       12.17      7.84 o 
  -4   2   1      221.08      220.40     11.02 o 
  -3   2   1      481.88      392.42     12.51 o 
  -2   2   1     1638.48     1489.53     22.24 o 
  -1   2   1     1127.46     1063.80     18.46 o 
   0   2   1      210.56      263.69     14.58 o 
   1   2   1     1010.89     1011.71     26.14 o 
   2   2   1      424.93      415.96     12.74 o 
   3   2   1       64.72       65.39      8.32 o 
   4   2   1       19.32       23.89      7.61 o 
   5   2   1      819.66      762.91     16.04 o 
   6   2   1        3.17       -1.30      7.50 o 
   7   2   1      545.58      546.27     20.98 o 
   8   2   1      142.24      166.68     11.59 o 
   9   2   1      270.54      262.13     13.50 o 
  10   2   1        1.42       -5.70     11.53 o 
  11   2   1      911.54      782.70     36.11 o 
  12   2   1       69.69       52.86     14.67 o 
  13   2   1      151.67      131.45     17.21 o 
  14   2   1       90.20       71.21     16.81 o 
  15   2   1       12.30       11.91     15.87 o 
  16   2   1       82.75       74.65     19.21 o 
  17   2   1      177.42      150.02     21.68 o 
  18   2   1       10.39        5.16     18.48 o 
  19   2   1      119.08      119.86     22.38 o 
  20   2   1        0.06        1.54     19.54 o 
  21   2   1        0.01       -2.38     20.27 o 
  22   2   1       24.61       43.31     21.80 o 
  23   2   1       32.94       44.35     22.79 o 
 -21   3   1        0.03        0.26     21.34 o 
 -20   3   1        0.34       19.55     19.79 o 
 -19   3   1        4.30        6.49     19.60 o 
 -18   3   1        6.14       -6.23     19.01 o 
 -17   3   1       41.65       68.19     20.18 o 
 -16   3   1        7.23      -12.35     17.27 o 
 -15   3   1        1.46      -15.94     15.94 o 
 -14   3   1       36.34       20.73     23.22 o 
 -13   3   1      130.27      153.98     20.28 o 
 -12   3   1      102.84       90.30     18.45 o 
 -11   3   1       21.07        4.62     15.08 o 
 -10   3   1      578.14      484.88     21.90 o 
  -9   3   1       53.88       40.51     13.96 o 
  -8   3   1      198.93      199.21     12.44 o 
  -7   3   1       66.08       83.41     14.00 o 
  -6   3   1      153.44      167.02     11.98 o 
  -5   3   1       48.76       51.51     11.13 o 
  -4   3   1      331.20      321.97     13.60 o 
  -3   3   1       11.72        6.38      8.39 o 
  -2   3   1      196.50      233.05     12.00 o 
  -1   3   1      694.17      673.66     16.61 o 
   0   3   1       30.69       39.41      9.53 o 
   1   3   1      487.50      462.62     14.83 o 
   2   3   1       28.65       32.99      9.26 o 
   3   3   1       19.66       24.91      8.96 o 
   4   3   1       47.72       58.83      9.45 o 
   5   3   1      306.69      293.67     15.67 o 
   6   3   1       24.41       34.04      9.91 o 
   7   3   1      311.02      301.87     15.41 o 
   8   3   1       81.95       77.64     12.18 o 
   9   3   1        6.28       13.01     11.24 o 
  10   3   1      121.43      134.37     14.01 o 
  11   3   1        3.75      -14.03     14.03 o 
  12   3   1       15.19       20.23     16.29 o 
  13   3   1      122.67      122.38     19.66 o 
  14   3   1        0.55       10.97     16.59 o 
  15   3   1        2.54       -2.78     17.32 o 
  16   3   1        8.50        7.76     21.54 o 
  17   3   1       38.42       22.35     18.87 o 
  18   3   1       19.27       28.37     19.88 o 
  19   3   1       16.15       28.91     20.63 o 
  20   3   1       24.22       24.18     21.22 o 
  21   3   1        8.17       27.18     22.74 o 
 -17   4   1       14.21       27.04     20.79 o 
 -16   4   1      103.09       98.54     32.22 o 
 -15   4   1        4.76       12.16     19.20 o 
 -14   4   1       65.66       39.56     20.01 o 
 -13   4   1       71.36       64.59     20.85 o 
 -12   4   1        1.29      -14.76     17.69 o 
 -11   4   1        3.64       -1.97     17.98 o 
 -10   4   1       63.64       65.42     20.11 o 
  -9   4   1       65.08       33.45     18.62 o 
  -8   4   1      199.33      198.19     22.80 o 
  -7   4   1       26.08       33.25     18.20 o 
  -6   4   1       35.32       32.46     16.11 o 
  -5   4   1       36.07       24.87     15.69 o 
  -4   4   1       39.07       62.04     13.28 o 
  -3   4   1      158.60      149.02     13.82 o 
  -2   4   1      133.46      136.88     14.41 o 
  -1   4   1       37.26       45.88     12.16 o 
   0   4   1       64.13       76.80     12.70 o 
   1   4   1        3.91       -2.85     11.25 o 
   2   4   1       76.67       91.23     12.94 o 
   3   4   1       16.15       16.58     11.91 o 
   4   4   1      264.74      283.06     19.86 o 
   5   4   1        0.01        8.65     14.08 o 
   6   4   1      142.52      171.27     17.74 o 
   7   4   1       26.16       36.92     18.19 o 
   8   4   1        5.90        8.46     17.79 o 
   9   4   1        4.54      -13.02     17.74 o 
  10   4   1        2.22       -4.52     17.53 o 
  11   4   1        1.27       18.92     18.74 o 
  12   4   1        6.24        8.41     18.35 o 
  13   4   1        9.01       12.35     18.55 o 
  14   4   1        4.28        7.19     19.15 o 
  15   4   1        4.16      -13.00     18.75 o 
  16   4   1       30.16       18.99     20.94 o 
  17   4   1       20.45       28.96     28.75 o 
 -10   5   1        0.81        8.16     28.48 o 
  -9   5   1        8.68       -2.83     30.58 o 
  -8   5   1        2.31      -11.14     19.96 o 
  -7   5   1        4.59       -6.33     25.32 o 
  -6   5   1        0.77      -19.36     30.20 o 
  -5   5   1       65.59       44.02     28.63 o 
  -4   5   1       18.22       49.50     33.12 o 
  -3   5   1       23.35       22.55     20.28 o 
  -2   5   1      261.36      278.98     35.35 o 
  -1   5   1       11.15       20.79     24.54 o 
   0   5   1       11.50       -3.12     14.32 o 
   1   5   1        0.69        6.01     15.56 o 
   2   5   1       63.58      106.97     32.14 o 
   3   5   1        6.06       -6.69     18.83 o 
   4   5   1        0.41        7.30     40.05 o 
   5   5   1       15.42       11.26     24.88 o 
   6   5   1       18.57       -2.33     21.29 o 
   7   5   1       20.20       -0.96     20.08 o 
   8   5   1       11.86      -19.69     19.69 o 
   9   5   1        3.79       -9.64     32.11 o 
  10   5   1       22.52       14.62     22.55 o 
 -23   0   2        0.12       48.64     42.23 o 
 -22   0   2        0.26       28.08     42.12 o 
 -21   0   2       24.48       48.54     42.02 o 
 -20   0   2       95.46      143.80     23.71 o 
 -19   0   2       87.69      137.93     22.75 o 
 -18   0   2      107.34      138.82     21.67 o 
 -17   0   2      178.17      189.64     22.60 o 
 -16   0   2       16.13       15.38     16.41 o 
 -15   0   2      168.79      206.08     34.95 o 
 -14   0   2     2651.56     2468.45     53.43 o 
 -13   0   2       68.70       55.71     15.13 o 
 -12   0   2        0.12       -7.18     13.43 o 
 -11   0   2        0.41       31.27     14.67 o 
 -10   0   2       54.07       95.80     23.90 o 
  -9   0   2      362.76      331.72     59.74 o 
  -8   0   2      813.29      672.44     20.73 o 
  -7   0   2      966.41      807.68     22.02 o 
  -6   0   2        3.20       14.62      9.17 o 
  -5   0   2     2197.95     1872.23     37.46 o 
  -4   0   2    11160.65    12959.55    182.51 o 
  -3   0   2     1574.47     1828.16     30.14 o 
  -2   0   2     6079.94     6310.96     91.26 o 
   0   0   2    10226.75    12067.05    155.50 o 
   1   0   2      569.32      935.12     37.73 o 
   2   0   2     7620.27     8274.45    222.45 o 
   3   0   2      470.63      983.56     36.23 o 
   4   0   2       27.84      152.36     18.92 o 
   5   0   2      134.97       79.01     17.53 o 
   6   0   2      725.68      584.88     30.50 o 
   7   0   2       92.07       89.29     19.94 o 
   8   0   2      564.68      458.77     33.43 o 
   9   0   2        1.19        5.23     12.60 o 
  10   0   2      506.33      474.48     20.96 o 
  11   0   2       23.29        6.63     23.17 o 
  12   0   2       31.98       47.19     14.30 o 
  13   0   2       63.53      227.52     18.32 o 
  14   0   2      202.85      216.47     19.66 o 
  15   0   2       29.26       35.92     16.26 o 
  16   0   2       26.12       47.84     17.71 o 
  17   0   2       11.12       27.14     18.29 o 
  18   0   2      390.44      363.91     25.67 o 
  19   0   2      194.96      284.76     36.33 o 
  20   0   2      207.23      225.62     35.55 o 
  21   0   2       75.34       63.94     32.63 o 
  22   0   2      175.54      247.56     39.19 o 
  23   0   2        0.63       26.97     33.39 o 
 -25   1   2        2.26       31.47     30.73 o 
 -24   1   2        3.77       37.82     21.40 o 
 -23   1   2        0.68       21.47     25.37 o 
 -22   1   2       83.93       70.08     21.89 o 
 -21   1   2        0.55       21.17     19.23 o 
 -20   1   2       31.44       68.62     25.56 o 
 -19   1   2        0.00       46.29     16.24 o 
 -18   1   2       55.84       64.26     16.23 o 
 -17   1   2       88.10      105.23     16.28 o 
 -16   1   2      339.36      324.06     14.73 o 
 -15   1   2      283.76      289.71     13.22 o 
 -14   1   2      123.49      122.13     10.31 o 
 -13   1   2      335.48      298.16     16.67 o 
 -12   1   2      148.05      168.45     14.13 o 
 -11   1   2      225.77      201.55     16.05 o 
 -10   1   2     1475.05     1287.63     27.65 o 
  -9   1   2      190.06      250.68     15.50 o 
  -8   1   2      297.27      316.85     21.71 o 
  -7   1   2       23.27       19.09      9.66 o 
  -6   1   2     8545.23     8224.79    122.82 o 
  -5   1   2      112.26      141.32     10.95 o 
  -4   1   2     2344.51     2155.22     57.67 o 
  -3   1   2     5375.40     4908.65     55.94 o 
  -2   1   2     1773.42     1833.97     25.58 o 
  -1   1   2     5200.53     5421.80     69.97 o 
   0   1   2     2552.07     3082.15     34.46 o 
   1   1   2     3707.96     3916.56     84.53 o 
   3   1   2     1799.18     1767.14     26.32 o 
   4   1   2       23.15       50.19      8.03 o 
   5   1   2      467.71      962.62     20.87 o 
   6   1   2       14.73       22.75      9.71 o 
   7   1   2      542.67      484.37     22.74 o 
   8   1   2     1123.11      972.84     30.65 o 
   9   1   2      848.65      808.52     28.59 o 
  10   1   2       80.42       85.50     16.78 o 
  11   1   2      463.65      384.13     22.05 o 
  12   1   2      116.95      121.49     18.46 o 
  13   1   2       30.86       39.31     16.95 o 
  14   1   2      139.23      172.04     15.38 o 
  15   1   2       40.43       66.47     14.47 o 
  16   1   2      125.91      188.65     24.27 o 
  17   1   2       21.45       32.84     16.25 o 
  18   1   2      550.44      500.39     22.86 o 
  19   1   2       18.36       23.60     29.96 o 
  20   1   2       41.33       34.22     18.51 o 
  21   1   2       33.44       57.03     26.40 o 
  22   1   2       85.93       79.71     27.80 o 
  23   1   2       82.18       88.39     35.73 o 
  24   1   2       75.74       23.67     35.40 o 
 -24   2   2       17.41       29.22     23.51 o 
 -23   2   2        1.18       -8.81     21.40 o 
 -22   2   2        8.99       28.14     21.75 o 
 -21   2   2       32.07       30.18     21.23 o 
 -20   2   2        0.95       13.26     19.91 o 
 -19   2   2      180.54      179.43     23.36 o 
 -18   2   2       15.06       20.61     18.50 o 
 -17   2   2       80.82       69.20     19.01 o 
 -16   2   2       37.59       25.90     16.87 o 
 -15   2   2      146.47      165.07     18.87 o 
 -14   2   2       18.25       30.24     13.45 o 
 -13   2   2        0.08       -9.83     11.56 o 
 -12   2   2       91.21      114.42     14.27 o 
 -11   2   2      428.28      381.57     18.88 o 
 -10   2   2     1715.76     1464.55     31.34 o 
  -9   2   2      247.76      221.57     15.50 o 
  -8   2   2        4.03       10.48     10.76 o 
  -7   2   2     2216.04     2015.17     36.71 o 
  -6   2   2       32.45       51.81     11.64 o 
  -5   2   2      106.90      107.07      7.48 o 
  -4   2   2      804.80      683.94     15.79 o 
  -3   2   2      190.90      202.09     14.00 o 
  -2   2   2       52.99       57.52      8.46 o 
  -1   2   2      327.43      344.77     13.03 o 
   0   2   2      260.34      316.25     12.08 o 
   1   2   2      179.82      201.43     10.35 o 
   2   2   2       46.07       66.90      8.53 o 
   3   2   2      375.16      415.69     12.62 o 
   4   2   2        0.30       12.82      9.15 o 
   5   2   2       79.58       92.06     10.28 o 
   6   2   2      843.56      937.95     28.68 o 
   7   2   2       30.10       46.71      9.49 o 
   8   2   2        4.11       27.21      9.14 o 
   9   2   2      129.26      252.36     15.12 o 
  10   2   2       47.23       72.24     13.41 o 
  11   2   2      652.46      534.06     23.56 o 
  12   2   2       21.04       22.30     13.56 o 
  13   2   2      134.64      139.41     17.74 o 
  14   2   2       83.95       75.35     17.13 o 
  15   2   2       18.60        3.59     16.24 o 
  16   2   2       70.00       66.56     18.95 o 
  17   2   2       29.63        2.75     18.00 o 
  18   2   2        5.09       -2.30     18.27 o 
  19   2   2        4.51       11.32     19.53 o 
  20   2   2       10.27       -7.33     22.08 o 
  21   2   2        4.21       -8.66     20.00 o 
  22   2   2        0.13        6.22     20.94 o 
  23   2   2        0.13      -13.37     20.83 o 
 -21   3   2       23.55       42.19     22.64 o 
 -20   3   2       18.66       31.96     21.26 o 
 -19   3   2       10.25       16.07     19.96 o 
 -18   3   2        0.20       21.62     19.13 o 
 -17   3   2        5.26       15.91     18.32 o 
 -16   3   2        1.45       21.72     18.50 o 
 -15   3   2       42.61       34.05     17.84 o 
 -14   3   2      127.72      122.01     19.89 o 
 -13   3   2       18.02       12.21     16.01 o 
 -12   3   2       34.16       36.94     16.83 o 
 -11   3   2      813.96      686.61     25.68 o 
 -10   3   2      146.69      143.73     16.76 o 
  -9   3   2       46.49       38.97     14.08 o 
  -8   3   2       21.33       10.88     12.62 o 
  -7   3   2      438.40      376.15     14.01 o 
  -6   3   2      234.95      196.41     12.12 o 
  -5   3   2        4.73       14.01      9.16 o 
  -4   3   2      127.36      152.76     11.59 o 
  -3   3   2        0.23        4.04      8.95 o 
  -2   3   2      112.79      113.29     10.22 o 
  -1   3   2      130.14      148.78     11.01 o 
   0   3   2        8.05       30.76      9.31 o 
   1   3   2      141.10      172.14     11.50 o 
   2   3   2      110.09      138.24     11.03 o 
   3   3   2      380.02      405.15     14.29 o 
   4   3   2       32.58       40.57      9.52 o 
   5   3   2      140.79      175.57     12.31 o 
   6   3   2       19.26       52.40     10.34 o 
   7   3   2        9.12        5.98     10.80 o 
   8   3   2       13.40        6.13     11.15 o 
   9   3   2       95.22       87.95     13.26 o 
  10   3   2        0.55       66.53     12.92 o 
  11   3   2        2.68        2.83     11.94 o 
  12   3   2       14.02       -0.51     15.71 o 
  13   3   2        5.56       34.36     16.75 o 
  14   3   2        0.94       -6.59     15.97 o 
  15   3   2      193.66      141.69     21.40 o 
  16   3   2       11.69       12.00     18.24 o 
  17   3   2       53.94       32.96     19.68 o 
  18   3   2        2.72       15.59     19.59 o 
  19   3   2       13.08        7.51     20.04 o 
  20   3   2        0.16        9.79     20.40 o 
 -17   4   2       56.36       51.46     21.53 o 
 -16   4   2        5.68       -5.89     19.28 o 
 -15   4   2       52.20       41.31     19.99 o 
 -14   4   2       51.39       37.36     19.88 o 
 -13   4   2        4.23       -3.78     17.85 o 
 -12   4   2       44.91       43.29     19.39 o 
 -11   4   2        9.53       13.85     18.43 o 
 -10   4   2      180.44      142.57     21.87 o 
  -9   4   2      234.43      234.70     23.73 o 
  -8   4   2      123.79      116.95     20.43 o 
  -7   4   2      182.89      177.70     19.60 o 
  -6   4   2       32.96       37.60     16.21 o 
  -5   4   2        1.04        6.97     15.05 o 
  -4   4   2       26.17        7.93     12.37 o 
  -3   4   2        8.13       21.36     12.54 o 
  -2   4   2      100.11      105.09     13.19 o 
  -1   4   2       79.01       96.24     12.86 o 
   0   4   2       16.78       16.12     11.70 o 
   1   4   2       56.61       81.31     13.00 o 
   2   4   2       78.38       79.12     13.25 o 
   3   4   2        9.58       16.00     12.06 o 
   4   4   2       17.88        0.73     11.96 o 
   5   4   2      137.93      164.42     17.31 o 
   6   4   2       60.12       75.59     15.60 o 
   7   4   2        5.28        9.35     14.34 o 
   8   4   2      319.95      335.47     27.80 o 
   9   4   2      131.90      103.94     21.19 o 
  10   4   2      171.41      166.06     22.63 o 
  11   4   2      288.03      254.64     25.04 o 
  12   4   2        7.50       -1.37     18.24 o 
  13   4   2        1.22       16.40     18.84 o 
  14   4   2        1.55       30.96     19.66 o 
  15   4   2        7.78       -6.81     19.22 o 
  16   4   2        0.73        0.07     19.90 o 
 -10   5   2        7.12       -9.32     24.24 o 
  -9   5   2        4.70       11.17     20.85 o 
  -8   5   2       14.22       46.10     22.59 o 
  -7   5   2        0.30      -19.29     19.29 o 
  -6   5   2       11.63        9.41     22.25 o 
  -5   5   2       10.74        5.17     20.46 o 
  -4   5   2      140.34      139.25     23.76 o 
  -3   5   2       12.10        6.68     18.77 o 
  -2   5   2       23.46       15.94     17.83 o 
  -1   5   2        7.51       31.54     37.85 o 
   0   5   2       59.24       99.44     53.39 o 
   1   5   2       48.19       69.96     27.82 o 
   2   5   2       10.27       16.08     17.17 o 
   3   5   2        1.79       14.66     22.32 o 
   4   5   2       32.92       21.22     24.59 o 
   5   5   2        0.70       17.50     24.62 o 
   6   5   2        3.36       20.02     33.39 o 
   7   5   2       29.22       45.16     52.80 o 
   8   5   2        0.43        4.49     25.23 o 
   9   5   2        2.73       11.65     26.97 o 
 -25   1   3        1.98       28.57     29.41 o 
 -24   1   3       12.61       17.33     29.65 o 
 -23   1   3        3.45       15.38     19.89 o 
 -22   1   3       21.59       54.05     20.56 o 
 -21   1   3        2.54       21.96     18.92 o 
 -20   1   3        1.00       28.38     20.79 o 
 -19   1   3       21.98       38.30     16.26 o 
 -18   1   3      245.34      286.73     20.92 o 
 -17   1   3      224.56      249.42     19.28 o 
 -16   1   3        8.65        1.79     13.44 o 
 -15   1   3      168.51      178.95     16.41 o 
 -14   1   3      335.42      308.51     17.82 o 
 -13   1   3       43.30       55.55     12.48 o 
 -12   1   3       34.82       28.14     11.15 o 
 -11   1   3       25.97       19.87     10.96 o 
 -10   1   3      282.70      251.90     15.37 o 
  -9   1   3       57.20       43.60     11.53 o 
  -8   1   3      561.84      495.97     36.90 o 
  -7   1   3        6.47        0.63      9.82 o 
  -6   1   3      266.01      254.34     24.07 o 
  -5   1   3      320.83      290.02     14.68 o 
  -4   1   3     2840.19     2560.38     42.14 o 
  -3   1   3     2950.65     2533.08     32.18 o 
  -2   1   3     3592.15     3328.19     40.56 o 
  -1   1   3      987.87      872.51     15.99 o 
   0   1   3      981.01     1009.50     17.42 o 
   1   1   3       40.79       53.59     13.99 o 
   2   1   3     1166.95     1124.42     16.70 o 
   3   1   3       56.97       55.07     10.23 o 
   4   1   3      884.77      731.52     24.97 o 
   5   1   3      238.63      257.26     14.94 o 
   6   1   3      297.35      291.32     20.73 o 
   7   1   3      142.12      109.06     29.81 o 
   8   1   3        3.94       12.00     24.60 o 
   9   1   3      336.64      295.36     20.34 o 
  10   1   3        3.04       10.60     14.50 o 
  11   1   3       11.70       10.55     15.13 o 
  12   1   3       74.66       75.68     17.32 o 
  13   1   3       30.08       44.48     17.11 o 
  14   1   3      201.85      220.46     23.53 o 
  15   1   3       40.08       46.33     14.62 o 
  16   1   3      372.17      338.93     19.96 o 
  17   1   3       39.79       28.14     16.22 o 
  18   1   3       88.27      110.05     18.81 o 
  19   1   3        2.38       -5.58     17.17 o 
  20   1   3       15.67        7.38     18.08 o 
  21   1   3      274.61      289.36     31.71 o 
  22   1   3        4.67      -12.71     31.51 o 
  23   1   3       12.63      -32.28     32.28 o 
  24   1   3       35.86       46.11     36.16 o 
 -24   2   3        2.25       30.36     23.09 o 
 -23   2   3      120.54      147.66     25.87 o 
 -22   2   3       17.55       41.27     21.91 o 
 -21   2   3       14.23       19.49     20.47 o 
 -20   2   3        8.24        2.35     19.15 o 
 -19   2   3       36.37       26.98     19.37 o 
 -18   2   3       38.60       38.18     19.07 o 
 -17   2   3       40.38       26.31     17.83 o 
 -16   2   3       13.50        7.25     15.94 o 
 -15   2   3        0.31       16.15     14.27 o 
 -14   2   3       58.03       58.86     14.78 o 
 -13   2   3      142.50      123.17     15.39 o 
 -12   2   3       42.90       42.50     13.07 o 
 -11   2   3      557.72      497.76     27.41 o 
 -10   2   3       15.18       14.15     11.39 o 
  -9   2   3     3247.57     2864.41     48.43 o 
  -8   2   3        6.03        5.87     10.93 o 
  -7   2   3       99.94      123.38     13.57 o 
  -6   2   3     1659.24     1457.26     30.17 o 
  -5   2   3      173.60      169.09     10.30 o 
  -4   2   3        0.54        6.75      8.17 o 
  -3   2   3        0.21        1.57      8.48 o 
  -2   2   3        7.65        5.50      8.90 o 
  -1   2   3      445.18      446.60     13.24 o 
   0   2   3       22.34       44.10      8.52 o 
   1   2   3      209.63      267.71     15.48 o 
   2   2   3      230.08      211.96     10.77 o 
   3   2   3      638.30      571.83     13.60 o 
   4   2   3       14.51       11.60      7.02 o 
   5   2   3      128.05      172.86     12.15 o 
   6   2   3      549.00      450.35     18.48 o 
   7   2   3      109.48       95.85     10.84 o 
   8   2   3      335.61      323.15     19.79 o 
   9   2   3        2.72       -5.50      9.44 o 
  10   2   3      410.07      377.14     20.01 o 
  11   2   3       14.19       15.36     12.70 o 
  12   2   3      419.66      369.31     21.81 o 
  13   2   3      128.09      121.39     18.15 o 
  14   2   3       42.15       38.59     16.88 o 
  15   2   3        1.77        9.94     16.72 o 
  16   2   3        3.26       20.11     17.68 o 
  17   2   3       21.05        8.45     17.90 o 
  18   2   3        6.27      -17.87     17.87 o 
  19   2   3       55.06       47.44     20.72 o 
  20   2   3        6.14      -19.19     24.74 o 
  21   2   3        1.07        4.67     20.17 o 
  22   2   3        0.00      -11.43     20.72 o 
 -21   3   3       23.50       49.42     22.68 o 
 -20   3   3        6.48      -19.32     19.32 o 
 -19   3   3        6.33       16.34     20.97 o 
 -18   3   3        2.64       -8.67     18.57 o 
 -17   3   3       11.48        4.34     17.86 o 
 -16   3   3       20.90       15.40     17.45 o 
 -15   3   3      167.45      141.76     21.21 o 
 -14   3   3       39.02       30.63     17.52 o 
 -13   3   3       79.95       81.71     18.85 o 
 -12   3   3        0.05       -7.34     14.64 o 
 -11   3   3      585.11      510.93     24.07 o 
 -10   3   3       41.44       24.83     14.59 o 
  -9   3   3      314.15      288.29     19.97 o 
  -8   3   3      190.17      166.74     16.83 o 
  -7   3   3      224.08      227.53     17.49 o 
  -6   3   3        7.65        7.37      9.03 o 
  -5   3   3       30.41       43.50      9.81 o 
  -4   3   3       10.31        6.05      9.41 o 
  -3   3   3       60.68       63.49     10.58 o 
  -2   3   3       74.88       77.27     10.15 o 
  -1   3   3      180.45      207.49     12.00 o 
   0   3   3      117.54      134.89     11.12 o 
   1   3   3      112.73      136.14     11.42 o 
   2   3   3      166.62      174.01     11.90 o 
   3   3   3       71.27       86.83     10.40 o 
   4   3   3        5.07        8.08      8.94 o 
   5   3   3      193.13      219.64     12.95 o 
   6   3   3       10.83        3.66     12.11 o 
   7   3   3       10.07        7.96     11.17 o 
   8   3   3       88.24       79.81     13.13 o 
   9   3   3       47.94       63.07     13.29 o 
  10   3   3        1.04       13.32     12.34 o 
  11   3   3      191.19      181.34     16.45 o 
  12   3   3       23.13       25.45     13.70 o 
  13   3   3      138.50      128.39     19.58 o 
  14   3   3        6.42       -9.52     16.02 o 
  15   3   3        2.41        2.13     16.91 o 
  16   3   3        0.43        5.36     18.43 o 
  17   3   3       40.64       39.60     19.67 o 
  18   3   3       40.11       47.84     20.80 o 
  19   3   3       35.56       51.05     21.59 o 
  20   3   3       22.88       29.88     21.38 o 
 -17   4   3       56.86       71.50     22.32 o 
 -16   4   3      164.19      179.45     26.72 o 
 -15   4   3       50.76       38.97     20.70 o 
 -14   4   3       39.48       67.88     29.68 o 
 -13   4   3       74.29       58.03     20.32 o 
 -12   4   3        1.79        2.67     18.23 o 
 -11   4   3       33.32       22.44     19.23 o 
 -10   4   3        0.05       21.27     18.61 o 
  -9   4   3       18.13        7.98     18.17 o 
  -8   4   3      110.37      109.89     18.74 o 
  -7   4   3      174.17      167.89     19.82 o 
  -6   4   3       20.52       19.72     16.28 o 
  -5   4   3      223.54      204.11     20.30 o 
  -4   4   3      164.80      210.38     20.13 o 
  -3   4   3        0.02       17.30     12.40 o 
  -2   4   3       79.76       97.05     13.98 o 
  -1   4   3       16.54       30.56     13.47 o 
   0   4   3        8.04       36.30     12.13 o 
   1   4   3      233.51      236.19     16.53 o 
   2   4   3       45.25       44.28     12.83 o 
   3   4   3       45.02       38.51     14.70 o 
   4   4   3        8.57       12.99     13.82 o 
   5   4   3      118.58      112.74     17.62 o 
   6   4   3        3.33       15.86     14.94 o 
   7   4   3      103.68      106.30     16.69 o 
   8   4   3       17.84        3.77     14.51 o 
   9   4   3       43.77        8.84     19.00 o 
  10   4   3       55.14       50.03     21.23 o 
  11   4   3        0.45      -12.25     18.61 o 
  12   4   3        0.00      -18.44     18.44 o 
  13   4   3        2.06       -8.77     24.90 o 
  14   4   3        7.19       -8.04     19.08 o 
  15   4   3        1.24       -2.20     19.94 o 
  16   4   3        6.68      -14.97     27.38 o 
  -9   5   3       60.84       47.73     37.50 o 
  -8   5   3        2.38       11.58     34.58 o 
  -7   5   3        5.83       -9.14     20.84 o 
  -6   5   3        5.56       -6.73     19.88 o 
  -5   5   3       23.45       25.61     20.50 o 
  -4   5   3        0.43       -4.74     17.99 o 
  -3   5   3      102.99      105.12     20.69 o 
  -2   5   3       34.39       18.33     18.14 o 
  -1   5   3        2.36       -9.23     20.85 o 
   0   5   3       36.34       46.19     35.83 o 
   1   5   3        9.38       46.15     17.14 o 
   2   5   3       52.81       88.01     19.89 o 
   3   5   3       32.18       58.84     20.90 o 
   4   5   3        0.37        7.72     24.87 o 
   5   5   3        0.00        6.43     42.95 o 
   6   5   3       53.56       54.66     54.14 o 
   7   5   3       19.15       20.92     27.47 o 
   8   5   3       50.47       39.23     71.00 o 
 -25   0   4        7.67       56.15     52.07 o 
 -24   0   4       39.87       84.47     29.67 o 
 -23   0   4       44.57       66.23     40.64 o 
 -22   0   4       98.99      164.08     50.56 o 
 -21   0   4       32.62      149.39     45.78 o 
 -20   0   4       11.07       81.37     43.45 o 
 -19   0   4      115.26      145.82     20.53 o 
 -18   0   4      203.24      213.34     21.29 o 
 -17   0   4      234.51      232.98     20.72 o 
 -16   0   4      158.34      152.23     18.43 o 
 -15   0   4      256.15      230.02     28.06 o 
 -14   0   4      538.39      517.27     22.32 o 
 -13   0   4      167.94      168.00     16.72 o 
 -12   0   4        8.61        7.02     23.33 o 
 -11   0   4       29.83       38.11     10.67 o 
 -10   0   4      346.53      404.03     17.52 o 
  -9   0   4       57.65      116.27     26.56 o 
  -8   0   4     1308.58     1181.07     26.81 o 
  -7   0   4       23.78      129.07     39.15 o 
  -6   0   4     2216.76     1977.82     36.32 o 
  -5   0   4      933.24      817.46     20.32 o 
  -4   0   4     2265.39     2571.19     43.46 o 
  -3   0   4      605.83      558.63     16.59 o 
  -2   0   4      912.26      990.25     33.29 o 
  -1   0   4       20.83       22.24     12.51 o 
   0   0   4     3181.37     2826.86     46.45 o 
   1   0   4       27.67       83.85     12.23 o 
   2   0   4     7773.06     7716.81    212.69 o 
   3   0   4      487.18      475.10     30.53 o 
   4   0   4      219.78      337.47     26.66 o 
   5   0   4     3227.66     3217.94     98.38 o 
   6   0   4       16.54      115.34     22.45 o 
   7   0   4     1037.33      918.54     41.77 o 
  10   0   4        2.32        8.51     20.89 o 
  11   0   4       37.32       36.61     22.89 o 
  12   0   4      272.53      295.63     31.01 o 
  13   0   4       31.02       37.08     15.45 o 
  14   0   4      293.93      272.57     30.78 o 
  15   0   4        2.19       11.49     17.36 o 
  16   0   4       99.30       85.55     20.53 o 
  17   0   4      813.24      650.99     40.79 o 
  18   0   4     1364.69     1270.96     54.21 o 
  19   0   4      889.26      830.81     46.03 o 
  20   0   4       31.05       20.24     29.08 o 
  21   0   4       15.37        4.42     30.40 o 
  22   0   4      122.35      145.30     35.41 o 
  23   0   4        6.31      -30.84     30.84 o 
 -25   1   4       12.71       18.17     31.67 o 
 -24   1   4        0.76       -0.58     29.01 o 
 -23   1   4       13.48       36.97     22.66 o 
 -22   1   4       12.26       23.53     18.75 o 
 -21   1   4       29.95       57.12     17.33 o 
 -20   1   4       51.49       64.41     19.04 o 
 -19   1   4       34.56       39.63     16.32 o 
 -18   1   4      293.42      311.75     21.24 o 
 -17   1   4       77.11       72.51     15.79 o 
 -16   1   4      146.91      160.32     16.88 o 
 -15   1   4       20.34       22.46     12.87 o 
 -14   1   4       62.26       72.56     13.86 o 
 -13   1   4      131.92      137.09     14.34 o 
 -12   1   4      131.14      161.39     14.49 o 
 -11   1   4        7.53       20.02     13.58 o 
 -10   1   4       10.90       16.47     10.42 o 
  -9   1   4       16.88       47.68     11.52 o 
  -8   1   4       18.48        9.68     10.77 o 
  -7   1   4      403.76      435.17     19.83 o 
  -6   1   4        5.31       48.83     12.34 o 
  -5   1   4      403.74      431.82     16.93 o 
  -4   1   4       78.12       90.73     12.85 o 
  -3   1   4       66.66      174.70     30.22 o 
  -2   1   4       46.82      100.69     10.45 o 
  -1   1   4     2624.70     2463.88     39.54 o 
   0   1   4     1083.98     1080.72     23.22 o 
   1   1   4     2781.71     2802.87     60.60 o 
   2   1   4      125.52      133.05     11.48 o 
   3   1   4     1182.63     1028.81     19.10 o 
   4   1   4      949.02      810.63     18.37 o 
   5   1   4     1303.52     1078.24     25.22 o 
   6   1   4       81.93       93.25     21.64 o 
   7   1   4      645.37      532.34     31.67 o 
   8   1   4      335.05      335.86     23.27 o 
   9   1   4      334.65      317.30     23.94 o 
  10   1   4      145.28      175.29     20.23 o 
  11   1   4      268.84      283.63     22.99 o 
  12   1   4      157.44      123.23     19.73 o 
  13   1   4       44.66       52.16     19.01 o 
  14   1   4      903.40      747.79     32.37 o 
  15   1   4      161.94      172.33     46.90 o 
  16   1   4      162.64      203.09     23.80 o 
  17   1   4       55.44       45.56     16.81 o 
  18   1   4       15.43        3.57     16.66 o 
  19   1   4      141.50      193.04     40.13 o 
  20   1   4      121.84      119.43     21.45 o 
  21   1   4       13.93        5.43     21.78 o 
  22   1   4       28.23       10.06     32.95 o 
  23   1   4       82.64       47.23     35.84 o 
 -23   2   4        1.47       43.46     21.51 o 
 -22   2   4       14.64       20.82     20.91 o 
 -21   2   4       63.48       90.73     21.85 o 
 -20   2   4        0.55       15.45     18.75 o 
 -19   2   4        0.00       14.89     17.90 o 
 -18   2   4        1.69       -3.57     16.75 o 
 -17   2   4       34.30       38.90     17.70 o 
 -16   2   4       19.36       30.15     15.39 o 
 -15   2   4      209.89      201.21     20.69 o 
 -14   2   4       34.94       79.15     15.24 o 
 -13   2   4      641.30      516.73     22.51 o 
 -12   2   4       70.67       47.30     13.89 o 
 -11   2   4       19.35       30.98     12.52 o 
 -10   2   4       96.92       98.74     13.89 o 
  -9   2   4       20.72       54.38     12.55 o 
  -8   2   4      727.97      610.67     21.66 o 
  -7   2   4     1294.09     1105.54     26.93 o 
  -6   2   4       12.06       27.71      7.77 o 
  -5   2   4       13.36       10.53      8.03 o 
  -4   2   4       31.06       36.33      8.96 o 
  -3   2   4      405.98      387.52     13.66 o 
  -2   2   4       86.38       89.08     10.18 o 
  -1   2   4       12.09       14.84      8.91 o 
   0   2   4       90.83      117.77     10.72 o 
   1   2   4      350.28      395.27     12.58 o 
   2   2   4       22.36       22.51      7.57 o 
   3   2   4       43.54       49.38      7.68 o 
   4   2   4      281.43      259.53     10.56 o 
   5   2   4       14.16       97.27     15.10 o 
   6   2   4       14.50       40.46      9.38 o 
   7   2   4      228.58      261.34     14.38 o 
   8   2   4       16.15       17.85      9.52 o 
   9   2   4       53.22       54.59     11.16 o 
  10   2   4        6.64        9.59     12.11 o 
  11   2   4      437.30      421.02     22.10 o 
  12   2   4      701.67      591.38     33.33 o 
  13   2   4       19.73       27.06     15.95 o 
  14   2   4      243.75      222.86     21.60 o 
  15   2   4      156.31      188.93     21.66 o 
  16   2   4        5.73       -0.44     17.13 o 
  17   2   4       12.18        4.22     17.45 o 
  18   2   4       32.17       26.88     19.47 o 
  19   2   4        2.22       16.24     19.68 o 
  20   2   4        0.91      -13.23     19.09 o 
  21   2   4        4.19       -7.45     20.19 o 
  22   2   4        0.05      -14.13     20.72 o 
 -21   3   4        0.78       24.06     21.64 o 
 -20   3   4        5.48       24.09     21.02 o 
 -19   3   4       17.56       28.83     23.01 o 
 -18   3   4        0.51        1.56     18.55 o 
 -17   3   4        3.92        2.10     18.42 o 
 -16   3   4       46.04       55.91     19.15 o 
 -15   3   4       64.62       56.86     18.73 o 
 -14   3   4       52.96       26.94     17.77 o 
 -13   3   4      432.64      372.00     26.58 o 
 -12   3   4       33.74       37.47     16.55 o 
 -11   3   4     1338.14     1131.70     32.55 o 
 -10   3   4      273.00      292.94     21.29 o 
  -9   3   4      119.07      150.83     17.74 o 
  -8   3   4      325.65      325.41     20.60 o 
  -7   3   4       22.20       54.33     14.42 o 
  -6   3   4      776.19      657.80     19.65 o 
  -5   3   4      138.68      150.09     12.19 o 
  -4   3   4      505.46      480.65     16.29 o 
  -3   3   4      121.14      147.39     21.43 o 
  -2   3   4      169.19      174.30     13.43 o 
  -1   3   4      164.78      183.93     11.96 o 
   0   3   4      215.10      224.70     16.09 o 
   1   3   4       52.32       70.97     10.42 o 
   2   3   4       14.62       48.07     10.05 o 
   3   3   4        3.43       -0.96      8.85 o 
   4   3   4       48.20       90.76     10.59 o 
   5   3   4      460.25      448.61     15.92 o 
   6   3   4      261.03      256.90     17.10 o 
   7   3   4      346.89      358.20     18.44 o 
   8   3   4     1050.76      886.71     28.39 o 
   9   3   4       99.12      180.95     23.63 o 
  10   3   4      358.03      323.08     28.03 o 
  11   3   4      115.30      141.39     16.00 o 
  12   3   4       64.76       62.97     17.80 o 
  13   3   4       79.01       59.05     18.26 o 
  14   3   4       33.06       26.88     17.27 o 
  15   3   4       10.31       14.18     17.93 o 
  16   3   4        0.53       -6.92     18.33 o 
  17   3   4       12.43        6.32     19.47 o 
  18   3   4        1.30      -19.03     19.03 o 
  19   3   4        4.66        3.16     20.10 o 
 -17   4   4       71.05       60.52     31.05 o 
 -16   4   4        4.06       -0.68     19.75 o 
 -15   4   4       10.50        4.04     19.56 o 
 -14   4   4       23.90       26.71     19.97 o 
 -13   4   4       56.82       57.06     20.57 o 
 -12   4   4        1.18       -8.78     18.30 o 
 -11   4   4       26.05        1.86     22.39 o 
 -10   4   4        2.00      -17.57     17.57 o 
  -9   4   4       15.53       19.07     17.23 o 
  -8   4   4       14.30      -15.62     15.62 o 
  -7   4   4       61.16       35.94     17.48 o 
  -6   4   4      253.67      228.65     21.71 o 
  -5   4   4       37.77       45.93     22.75 o 
  -4   4   4        1.24       -1.46     15.62 o 
  -3   4   4        2.43      -15.65     15.65 o 
  -2   4   4       86.21       91.81     14.31 o 
  -1   4   4       19.57       33.82     13.30 o 
   0   4   4        0.18       -3.22     12.68 o 
   1   4   4       19.05       29.37     13.66 o 
   2   4   4        0.01       -1.09     15.08 o 
   3   4   4        3.20       27.52     17.70 o 
   4   4   4       33.71       58.66     17.14 o 
   5   4   4       14.39       15.09     18.10 o 
   6   4   4       10.00       16.65     18.47 o 
   7   4   4        1.09       -4.22     18.00 o 
   8   4   4       15.07       -4.73     18.07 o 
   9   4   4       58.19       33.37     25.75 o 
  10   4   4       19.68      -12.14     24.59 o 
  11   4   4        4.19      -16.85     24.49 o 
  12   4   4       23.10        3.30     25.68 o 
  13   4   4       23.83       29.83     26.99 o 
  14   4   4       21.97        2.73     27.38 o 
  15   4   4       10.86       49.90     30.12 o 
  -8   5   4       15.79       25.81     23.80 o 
  -7   5   4        5.11       14.55     21.53 o 
  -6   5   4       27.39        8.97     21.11 o 
  -5   5   4        2.05      -10.36     19.34 o 
  -4   5   4       30.91       17.33     19.44 o 
  -3   5   4        2.66        6.77     18.81 o 
  -2   5   4       83.44       68.31     27.73 o 
  -1   5   4       92.70       97.36     24.67 o 
   0   5   4       58.74       89.96     24.58 o 
   1   5   4      169.49      170.91     32.80 o 
   2   5   4        4.99       10.94     33.56 o 
   3   5   4       40.65       56.32     24.58 o 
   4   5   4       10.30       48.04     26.43 o 
   5   5   4       63.50      121.06     27.87 o 
   6   5   4        2.87       56.60     34.27 o 
   7   5   4        8.61       27.18     43.95 o 
 -24   1   5        1.44       39.06     30.75 o 
 -23   1   5       16.57        6.46     28.53 o 
 -22   1   5        0.10       53.17     22.83 o 
 -21   1   5        1.13       36.91     18.51 o 
 -20   1   5      128.38      155.79     19.49 o 
 -19   1   5      156.60      184.68     19.73 o 
 -18   1   5      228.95      224.18     19.90 o 
 -17   1   5       29.38       39.13     21.64 o 
 -16   1   5      129.06      139.42     17.12 o 
 -15   1   5       90.54       88.82     14.88 o 
 -14   1   5       69.16       81.45     14.36 o 
 -13   1   5       17.04       21.20     12.02 o 
 -12   1   5      801.33      716.04     22.80 o 
 -11   1   5        0.87       -4.25     10.73 o 
 -10   1   5       53.72       64.50     12.44 o 
  -9   1   5       18.38       27.13     11.09 o 
  -8   1   5       28.96       14.53     11.07 o 
  -7   1   5      460.37      478.45     18.61 o 
  -6   1   5      279.04      310.25     16.61 o 
  -5   1   5      439.81      455.63     14.73 o 
  -4   1   5        0.01       11.49     10.89 o 
  -3   1   5      598.73      534.88     19.16 o 
  -2   1   5      266.73      290.12     15.80 o 
  -1   1   5       59.31       74.33     22.96 o 
   0   1   5      211.51      238.79     15.22 o 
   1   1   5       46.57       83.80     12.31 o 
   2   1   5      185.55      226.33     14.70 o 
   3   1   5      509.32      464.46     17.53 o 
   4   1   5       58.50       68.84     14.05 o 
   5   1   5      392.25      395.79     15.61 o 
   6   1   5        0.72       -1.63      9.96 o 
   7   1   5       56.04       54.69     12.95 o 
   8   1   5       63.29       47.36     20.91 o 
   9   1   5       81.29       69.43     17.85 o 
  10   1   5      507.16      479.89     26.34 o 
  11   1   5      196.87      247.09     24.19 o 
  12   1   5      552.52      474.54     28.21 o 
  13   1   5        0.02      -18.16     18.16 o 
  14   1   5      322.86      287.67     26.98 o 
  15   1   5       27.55      -11.51     19.86 o 
  16   1   5       24.91       11.61     21.50 o 
  17   1   5       99.66      103.10     18.60 o 
  18   1   5       40.02       46.58     17.99 o 
  19   1   5        9.05       17.80     18.05 o 
  20   1   5        6.60       31.15     36.98 o 
  21   1   5       47.12       60.53     25.27 o 
  22   1   5       15.04      -31.73     31.73 o 
 -23   2   5        3.95       14.57     21.39 o 
 -22   2   5       15.63       36.51     22.41 o 
 -21   2   5        5.56       -0.14     20.94 o 
 -20   2   5        7.12       36.65     24.20 o 
 -19   2   5       71.20       67.26     20.10 o 
 -18   2   5       51.36       59.40     16.88 o 
 -17   2   5       75.55       61.19     16.89 o 
 -16   2   5       27.55       28.76     15.72 o 
 -15   2   5      296.15      326.13     25.05 o 
 -14   2   5       20.63       20.22     14.84 o 
 -13   2   5      131.06      100.85     16.52 o 
 -12   2   5        0.81        6.13     13.42 o 
 -11   2   5      297.56      263.32     20.54 o 
 -10   2   5      302.01      301.32     19.04 o 
  -9   2   5       69.17       54.72     13.73 o 
  -8   2   5       27.94       36.49     12.46 o 
  -7   2   5        9.11        6.97     11.49 o 
  -6   2   5       85.15       74.66      9.58 o 
  -5   2   5      237.12      278.45     12.55 o 
  -4   2   5      146.62      140.69     10.76 o 
  -3   2   5        0.31       -5.03      8.26 o 
  -2   2   5       32.94       42.27      9.44 o 
  -1   2   5     1423.25     1432.35     26.24 o 
   0   2   5      184.49      248.04     14.77 o 
   1   2   5      108.18      115.00     15.28 o 
   2   2   5       55.46       64.94      9.83 o 
   3   2   5        2.93        8.92      6.88 o 
   4   2   5      200.10      183.68     10.17 o 
   5   2   5       16.01       17.45      8.79 o 
   6   2   5      184.99      184.14     13.23 o 
   7   2   5       27.86       29.32      9.80 o 
   8   2   5       81.82      100.94     11.99 o 
   9   2   5       13.28       10.90     10.58 o 
  10   2   5      429.54      400.85     22.06 o 
  11   2   5        6.49       12.06     17.38 o 
  12   2   5        3.16       -8.23     14.42 o 
  13   2   5       87.02       75.40     35.01 o 
  14   2   5       15.70       -8.46     15.80 o 
  15   2   5       26.81       20.72     17.08 o 
  16   2   5       88.10       99.59     19.99 o 
  17   2   5       18.29       19.45     18.32 o 
  18   2   5       34.01       59.41     20.79 o 
  19   2   5        2.41        0.39     18.53 o 
  20   2   5       41.44       39.38     21.66 o 
  21   2   5        4.81      -13.11     20.14 o 
 -20   3   5        0.49       20.49     21.00 o 
 -19   3   5        1.60       15.87     20.42 o 
 -18   3   5        5.52       -1.18     19.02 o 
 -17   3   5        5.19       -6.32     18.22 o 
 -16   3   5       19.75        7.64     18.34 o 
 -15   3   5       51.93       51.86     18.46 o 
 -14   3   5        0.06      -13.62     16.20 o 
 -13   3   5      269.09      213.84     21.42 o 
 -12   3   5       64.54       52.64     17.76 o 
 -11   3   5      163.77      154.19     19.65 o 
 -10   3   5      236.32      219.08     20.95 o 
  -9   3   5       79.13       83.08     17.59 o 
  -8   3   5      119.86      124.38     17.53 o 
  -7   3   5       86.40      107.68     16.64 o 
  -6   3   5      115.96      140.86     17.09 o 
  -5   3   5       19.82       49.03     11.15 o 
  -4   3   5       18.02        9.92     10.91 o 
  -3   3   5        0.51        3.17     10.77 o 
  -2   3   5       36.26       30.69     11.41 o 
  -1   3   5        0.74      -10.26     10.90 o 
   0   3   5       13.55       10.66      9.51 o 
   1   3   5      123.50      110.60     11.19 o 
   2   3   5        0.03       -7.16      9.16 o 
   3   3   5        6.38       14.32     11.76 o 
   4   3   5      147.16      139.53     11.47 o 
   5   3   5      203.91      219.47     17.32 o 
   6   3   5       25.92       34.94     13.87 o 
   7   3   5       36.40       43.71     13.06 o 
   8   3   5       26.78       30.21     13.26 o 
   9   3   5      105.07      128.86     15.45 o 
  10   3   5        0.68      -12.33     12.33 o 
  11   3   5       19.76       12.10     13.60 o 
  12   3   5       45.41       22.83     16.99 o 
  13   3   5       19.70       -7.83     16.65 o 
  14   3   5       22.91       -4.64     16.83 o 
  15   3   5        6.42       -1.76     17.47 o 
  16   3   5        0.09       -6.95     17.90 o 
  17   3   5       19.76       24.93     28.32 o 
  18   3   5        2.88      -37.20     37.20 o 
 -16   4   5        4.48       15.63     21.20 o 
 -15   4   5       73.10       64.15     25.76 o 
 -14   4   5        7.09       10.38     19.96 o 
 -13   4   5       42.49       37.71     22.42 o 
 -12   4   5       37.51       29.16     19.95 o 
 -11   4   5        0.06       19.41     19.49 o 
 -10   4   5       13.12       -4.62     17.32 o 
  -9   4   5       90.55       59.49     18.75 o 
  -8   4   5      128.87      102.22     20.06 o 
  -7   4   5        1.71       -3.47     16.63 o 
  -6   4   5       11.41        3.62     16.64 o 
  -5   4   5        0.87      -15.92     15.92 o 
  -4   4   5       11.85       26.64     17.05 o 
  -3   4   5      388.84      400.99     24.68 o 
  -2   4   5        9.41       24.04     18.89 o 
  -1   4   5       45.49       40.55     15.83 o 
   0   4   5        7.18        8.81     13.43 o 
   1   4   5       36.14       59.23     17.22 o 
   2   4   5      160.48      186.95     23.30 o 
   3   4   5        3.23        3.85     15.93 o 
   4   4   5        0.01       12.82     16.18 o 
   5   4   5       38.64       57.64     22.36 o 
   6   4   5       71.95       80.43     22.49 o 
   7   4   5        0.65       -6.07     21.19 o 
   8   4   5        4.19      -14.21     18.27 o 
   9   4   5      108.07      111.41     21.26 o 
  10   4   5       31.68      -15.53     35.55 o 
  11   4   5       11.74        6.27     26.14 o 
  12   4   5        4.12      -15.26     25.64 o 
  13   4   5       17.05       11.37     27.77 o 
  14   4   5        9.84       -5.00     28.41 o 
  -7   5   5       28.15       -2.63     21.79 o 
  -6   5   5       16.52      -19.00     19.00 o 
  -5   5   5       11.10       -3.10     21.72 o 
  -4   5   5       19.78       12.41     19.80 o 
  -3   5   5       11.02       -5.47     22.50 o 
  -2   5   5       22.66        7.92     24.04 o 
  -1   5   5        0.54       -3.86     22.61 o 
   0   5   5        2.28      -12.97     22.21 o 
   1   5   5      145.85      169.90     27.44 o 
   2   5   5        0.04       -6.19     22.21 o 
   3   5   5       70.00       95.76     22.29 o 
   4   5   5        0.51       39.31     23.46 o 
   5   5   5       29.71       74.77     22.02 o 
 -25   0   6       25.26       40.85     47.27 o 
 -24   0   6       39.08       89.15     50.31 o 
 -23   0   6       10.45       65.78     59.15 o 
 -22   0   6      360.96      373.14     39.31 o 
 -21   0   6        5.43       34.62     27.66 o 
 -20   0   6      714.91      779.98     63.37 o 
 -19   0   6       84.20      110.73     29.31 o 
 -18   0   6      208.07      207.31     31.99 o 
 -17   0   6        6.43       10.81     14.54 o 
 -16   0   6      162.20      179.23     17.80 o 
 -15   0   6       13.60        1.19     13.02 o 
 -14   0   6       66.16       69.86     14.03 o 
 -13   0   6       34.29       22.97     12.31 o 
 -12   0   6      963.28      871.36     25.67 o 
 -11   0   6       14.26        2.41     10.89 o 
 -10   0   6      146.65      209.60     18.65 o 
  -9   0   6      157.72      203.75     16.98 o 
  -8   0   6       68.24       52.18     11.46 o 
  -6   0   6     3705.29     3490.67     59.87 o 
  -5   0   6      479.88      522.93     23.55 o 
  -4   0   6       32.22       45.45     15.91 o 
  -3   0   6        0.17       17.87     12.89 o 
  -2   0   6      860.28      867.52     23.66 o 
  -1   0   6      204.72      261.80     39.92 o 
   0   0   6        3.78        6.81     23.44 o 
   1   0   6      327.97      323.01     38.58 o 
   2   0   6      359.22      377.09     37.71 o 
   3   0   6      319.25      480.90     39.45 o 
   4   0   6     5167.76     4674.31    141.46 o 
   5   0   6      201.50      273.80     31.94 o 
   6   0   6       25.77       23.22     22.78 o 
   7   0   6      165.39      204.55     28.70 o 
   8   0   6       15.09       30.74     20.90 o 
   9   0   6       13.18       52.74     22.78 o 
  10   0   6       36.22       61.05     24.00 o 
  11   0   6       47.82       48.00     24.78 o 
  12   0   6       21.16       44.12     25.21 o 
  13   0   6      226.91      271.51     34.58 o 
  14   0   6      203.20      220.83     23.48 o 
  15   0   6        2.07       38.24     18.70 o 
  16   0   6      139.28      180.99     32.43 o 
  17   0   6      212.51      238.48     36.11 o 
  18   0   6      138.00       93.64     33.43 o 
  19   0   6        2.15       46.10     31.17 o 
  20   0   6       74.86       56.52     32.08 o 
  21   0   6       66.27       32.41     33.18 o 
  22   0   6        0.06      -31.06     31.73 o 
 -24   1   6       66.32      109.52     34.73 o 
 -23   1   6        9.05       44.71     28.89 o 
 -22   1   6       75.69      114.86     28.19 o 
 -21   1   6       12.51       43.72     22.61 o 
 -20   1   6      165.98      170.13     20.68 o 
 -19   1   6      112.48      177.74     19.95 o 
 -18   1   6        2.99       15.90     16.12 o 
 -17   1   6      277.35      274.69     21.68 o 
 -16   1   6      432.40      406.32     22.37 o 
 -15   1   6      162.83      163.52     17.63 o 
 -14   1   6      261.53      274.21     19.29 o 
 -13   1   6       37.45       39.12     13.60 o 
 -12   1   6      511.35      429.52     20.20 o 
 -11   1   6       16.44        9.63      8.05 o 
 -10   1   6      992.31      879.40     18.47 o 
  -9   1   6      109.80      124.18     11.40 o 
  -8   1   6      166.19      169.54     11.78 o 
  -7   1   6       92.26       87.23      9.61 o 
  -6   1   6        0.00       -1.47      7.47 o 
  -5   1   6     1454.86     1393.47     25.44 o 
  -4   1   6      156.78      191.58     14.86 o 
  -3   1   6      604.50      612.29     20.43 o 
  -2   1   6     1027.46      917.31     24.20 o 
  -1   1   6      143.02      229.06     18.61 o 
   0   1   6      967.99     1014.15     25.25 o 
   1   1   6      169.62      196.44     22.57 o 
   2   1   6      290.23      357.86     18.46 o 
   3   1   6      138.16      154.36     13.66 o 
   4   1   6       14.24        4.74     12.87 o 
   5   1   6       25.60       21.02     13.20 o 
   6   1   6       35.80       63.31     13.98 o 
   7   1   6       27.32       38.52     13.59 o 
   8   1   6        7.30       16.66     13.15 o 
   9   1   6      221.26      240.99     17.92 o 
  10   1   6       91.34       75.20     19.63 o 
  11   1   6       19.66       34.91     25.65 o 
  12   1   6      235.24      236.63     32.25 o 
  13   1   6        0.56       36.70     26.09 o 
  14   1   6        3.48       23.66     27.08 o 
  15   1   6        0.52        8.65     21.47 o 
  16   1   6      491.70      433.13     32.66 o 
  17   1   6        0.00      -18.22     22.04 o 
  18   1   6        0.91       27.08     19.85 o 
  19   1   6        1.22       14.28     20.98 o 
  20   1   6        7.71      -20.75     20.75 o 
  21   1   6       14.37        3.23     22.86 o 
 -23   2   6        0.00       30.88     35.60 o 
 -22   2   6        1.09       21.06     20.88 o 
 -21   2   6        8.70       24.95     40.95 o 
 -20   2   6        9.61       20.25     19.51 o 
 -19   2   6       47.09      112.30     28.20 o 
 -18   2   6       63.25       83.91     20.87 o 
 -17   2   6      254.26      233.03     21.88 o 
 -16   2   6        2.59       22.49     16.46 o 
 -15   2   6       51.19       66.29     17.34 o 
 -14   2   6        4.67       17.90     15.80 o 
 -13   2   6      512.62      488.95     24.50 o 
 -12   2   6      140.88      134.86     17.49 o 
 -11   2   6      138.72      161.12     17.58 o 
 -10   2   6      129.79      132.87     16.75 o 
  -9   2   6      256.10      262.43     18.80 o 
  -8   2   6        7.37        2.83     12.18 o 
  -7   2   6      152.66      154.50     11.43 o 
  -6   2   6       30.03       45.40      9.60 o 
  -5   2   6      270.12      261.00     13.69 o 
  -4   2   6        8.34       19.00      9.22 o 
  -3   2   6      325.23      289.77     15.74 o 
  -2   2   6      637.01      603.75     17.14 o 
  -1   2   6      727.77      682.35     18.10 o 
   0   2   6      242.62      286.81     15.35 o 
   1   2   6      140.27      146.33     16.83 o 
   2   2   6      571.92      555.18     16.90 o 
   3   2   6      102.93      121.53     11.43 o 
   4   2   6      156.35      197.26     12.86 o 
   5   2   6       29.14       48.57      8.44 o 
   6   2   6      128.07      127.36     11.76 o 
   7   2   6       12.74       23.62     10.07 o 
   8   2   6      702.76      632.33     20.02 o 
   9   2   6       28.27       24.26     11.92 o 
  10   2   6       39.91       36.18     14.72 o 
  11   2   6      320.74      321.86     22.87 o 
  12   2   6      132.06      128.23     18.82 o 
  13   2   6        2.76       10.33     15.65 o 
  14   2   6      122.93      112.99     19.20 o 
  15   2   6        3.13      -15.39     15.39 o 
  16   2   6        1.72       -3.96     17.14 o 
  17   2   6       67.20       56.66     19.50 o 
  18   2   6        2.96      -17.56     17.56 o 
  19   2   6        2.96        0.55     19.14 o 
  20   2   6        0.24      -19.59     19.59 o 
 -20   3   6        1.12        8.37     20.94 o 
 -19   3   6        0.01       32.56     21.15 o 
 -18   3   6        0.78        7.69     19.83 o 
 -17   3   6        1.42       36.09     20.36 o 
 -16   3   6       10.70       -5.01     18.58 o 
 -15   3   6       47.23       31.23     18.69 o 
 -14   3   6        5.69       -7.28     17.13 o 
 -13   3   6       77.12       56.34     18.63 o 
 -12   3   6        0.00        2.38     16.62 o 
 -11   3   6        0.45       14.76     16.77 o 
 -10   3   6       53.56       32.65     17.54 o 
  -9   3   6      583.53      543.18     25.71 o 
  -8   3   6        0.05      -14.12     18.92 o 
  -7   3   6      263.47      293.78     21.59 o 
  -6   3   6       84.18       83.12     16.92 o 
  -5   3   6       30.48       16.29     14.77 o 
  -4   3   6        9.34        0.36     11.67 o 
  -3   3   6       24.14       27.66     12.21 o 
  -2   3   6        0.75       -8.08     11.58 o 
  -1   3   6       10.21       15.05     11.78 o 
   0   3   6        1.37        6.24     11.77 o 
   1   3   6        0.24        1.63     11.17 o 
   2   3   6       28.47       24.35     11.87 o 
   3   3   6        0.43        5.22     11.21 o 
   4   3   6      241.89      303.15     19.38 o 
   5   3   6       50.41       81.52     16.85 o 
   6   3   6       95.03      110.68     18.02 o 
   7   3   6      251.03      257.89     22.88 o 
   8   3   6      114.39      132.68     21.16 o 
   9   3   6       31.80       36.49     19.13 o 
  10   3   6      129.73      134.35     30.70 o 
  11   3   6       57.25       70.84     19.16 o 
  12   3   6       49.97       62.37     31.24 o 
  13   3   6        0.38      -21.33     25.48 o 
  14   3   6        6.05      -17.61     26.51 o 
  15   3   6        2.07      -17.58     25.74 o 
  16   3   6        1.20       25.87     42.39 o 
  17   3   6       12.17      -21.46     27.69 o 
 -15   4   6       12.72        8.13     21.45 o 
 -14   4   6       53.10       71.39     23.29 o 
 -13   4   6       22.84       24.67     20.99 o 
 -12   4   6        5.20      -18.39     19.59 o 
 -11   4   6       87.75       43.72     32.93 o 
 -10   4   6        0.58       10.01     18.30 o 
  -9   4   6       76.28       47.94     19.42 o 
  -8   4   6        0.01      -23.17     23.17 o 
  -7   4   6      149.79      148.59     21.32 o 
  -6   4   6       14.49       18.04     17.97 o 
  -5   4   6      170.36      186.96     23.61 o 
  -4   4   6       59.34       75.36     19.12 o 
  -3   4   6      112.69      136.72     20.30 o 
  -2   4   6      124.31      148.38     20.12 o 
  -1   4   6       45.31       65.30     15.64 o 
   0   4   6        3.33        9.72     16.40 o 
   1   4   6       98.36      133.24     19.05 o 
   2   4   6       74.55       69.09     17.98 o 
   3   4   6        8.45        9.09     16.64 o 
   4   4   6      130.89      163.58     25.16 o 
   5   4   6      134.53      118.48     27.25 o 
   6   4   6        4.57        6.11     17.75 o 
   7   4   6      108.70       97.44     20.30 o 
   8   4   6      114.49      148.56     21.71 o 
   9   4   6       21.95       45.18     34.08 o 
  10   4   6      136.59      175.75     37.96 o 
  11   4   6        0.69       44.88     34.49 o 
  12   4   6        3.04      -22.86     26.91 o 
  -3   5   6        3.69      -23.44     23.44 o 
  -2   5   6       29.11       14.06     24.66 o 
  -1   5   6        9.99       -0.71     24.12 o 
   0   5   6       44.79       21.02     24.57 o 
   1   5   6       45.89       10.51     26.92 o 
 -23   1   7       79.60      168.55     34.53 o 
 -22   1   7      107.76      119.50     23.00 o 
 -21   1   7        0.04       33.10     31.37 o 
 -20   1   7      147.81      172.96     18.49 o 
 -19   1   7        2.24        4.68     14.32 o 
 -18   1   7        1.69        6.53     14.04 o 
 -17   1   7      455.20      489.03     21.87 o 
 -16   1   7      108.70      108.38     15.56 o 
 -15   1   7      182.93      174.13     16.21 o 
 -14   1   7      144.38      141.48     14.93 o 
 -13   1   7       14.64        5.75     11.46 o 
 -12   1   7       72.17       61.14      9.33 o 
 -11   1   7        2.24        6.24      8.07 o 
 -10   1   7      174.80      197.86     10.94 o 
  -9   1   7      120.74      147.59     12.32 o 
  -8   1   7      104.38       95.96     10.98 o 
  -7   1   7        2.40       -6.57      7.88 o 
  -6   1   7        0.00       -7.46      7.46 o 
  -5   1   7      221.10      247.28     16.54 o 
  -4   1   7        3.87       33.24     11.89 o 
  -3   1   7      775.41      787.60     23.25 o 
  -2   1   7       47.90      129.91     22.51 o 
  -1   1   7      685.15      612.60     21.36 o 
   0   1   7     1190.59     1122.93     27.38 o 
   1   1   7      280.77      306.11     16.80 o 
   2   1   7      190.38      209.80     22.54 o 
   3   1   7        0.04       -7.55     13.13 o 
   4   1   7        1.54      -13.45     13.45 o 
   5   1   7       61.06       82.10     15.25 o 
   6   1   7       73.96       84.02     22.57 o 
   7   1   7       37.25       63.59     20.83 o 
   8   1   7        4.58       -0.38     14.55 o 
   9   1   7       15.62        5.40     15.03 o 
  10   1   7      113.84      131.45     25.73 o 
  11   1   7       13.84       35.17     19.99 o 
  12   1   7       51.62       66.95     21.47 o 
  13   1   7      128.36      138.81     24.46 o 
  14   1   7      399.24      387.43     31.72 o 
  15   1   7        2.81        2.03     36.09 o 
  16   1   7        2.76       29.02     28.30 o 
  17   1   7       18.86       34.96     46.44 o 
  18   1   7       10.95       40.10     21.22 o 
  19   1   7        5.74       24.15     21.75 o 
  20   1   7        8.49        3.77     22.79 o 
 -22   2   7        9.74       33.58     22.20 o 
 -21   2   7        0.00       17.85     21.14 o 
 -20   2   7        0.34       37.33     19.23 o 
 -19   2   7       29.59       40.28     18.96 o 
 -18   2   7       32.35       55.79     19.04 o 
 -17   2   7       10.91        3.10     17.19 o 
 -16   2   7        7.68       -0.33     16.11 o 
 -15   2   7        6.07       10.88     16.81 o 
 -14   2   7       51.34       39.68     17.13 o 
 -13   2   7      398.88      405.17     23.91 o 
 -12   2   7        9.34        6.62     15.98 o 
 -11   2   7      425.80      417.50     23.08 o 
 -10   2   7       26.25        7.89     14.90 o 
  -9   2   7      418.56      381.25     22.62 o 
  -8   2   7       29.44       50.14     14.86 o 
  -7   2   7      258.44      247.23     13.79 o 
  -6   2   7        1.80        9.02      9.75 o 
  -5   2   7       58.14       49.81     10.91 o 
  -4   2   7      282.83      275.48     14.26 o 
  -3   2   7        0.32       34.99     10.19 o 
  -2   2   7       59.15       70.45     11.24 o 
  -1   2   7        5.49       12.69     10.22 o 
   0   2   7      298.71      329.60     15.65 o 
   1   2   7       77.30       96.90     12.05 o 
   2   2   7        2.88        7.92     10.47 o 
   3   2   7      163.03      182.97     13.71 o 
   4   2   7        7.48       41.32     11.18 o 
   5   2   7      629.46      568.97     19.54 o 
   6   2   7        5.42       44.38     15.15 o 
   7   2   7       30.54       24.69     15.21 o 
   8   2   7      557.58      531.80     19.78 o 
   9   2   7       99.68      113.96     14.03 o 
  10   2   7      445.62      429.90     23.06 o 
  11   2   7        2.88        9.67     14.23 o 
  12   2   7      115.46       96.04     17.18 o 
  13   2   7       10.90       26.73     15.51 o 
  14   2   7        0.00       -0.47     14.99 o 
  15   2   7        0.05      -27.30     27.30 o 
  16   2   7        3.79       -2.21     29.19 o 
  17   2   7       16.05       -2.21     29.74 o 
  18   2   7        0.00       20.56     32.72 o 
  19   2   7       17.92      -30.07     30.07 o 
 -19   3   7       35.48       61.25     27.01 o 
 -18   3   7       20.41       28.77     21.64 o 
 -17   3   7        0.06        6.19     19.92 o 
 -16   3   7       49.31       57.14     19.96 o 
 -15   3   7        0.00      -17.09     17.76 o 
 -14   3   7        0.98        0.03     17.70 o 
 -13   3   7       12.59        9.07     19.71 o 
 -12   3   7       22.22       20.23     17.79 o 
 -11   3   7       11.00       12.35     22.15 o 
 -10   3   7      246.82      254.40     22.73 o 
  -9   3   7      142.16      131.95     19.93 o 
  -8   3   7       19.72       21.61     16.72 o 
  -7   3   7        9.79       12.05     16.02 o 
  -6   3   7       13.37       25.62     16.19 o 
  -5   3   7        0.04        5.12     15.18 o 
  -4   3   7        0.00       -8.23     12.40 o 
  -3   3   7      148.92      136.83     14.75 o 
  -2   3   7       11.01       20.28     12.65 o 
  -1   3   7        5.27        4.83     12.40 o 
   0   3   7        3.79       11.73     12.57 o 
   1   3   7       53.78       53.32     13.47 o 
   2   3   7       17.25       19.87     12.54 o 
   3   3   7       68.64       86.25     16.11 o 
   4   3   7        3.15       -6.11     14.08 o 
   5   3   7       43.43       48.77     17.30 o 
   6   3   7       84.67      101.37     18.56 o 
   7   3   7      428.61      378.25     23.52 o 
   8   3   7      103.83      105.41     19.07 o 
   9   3   7        4.67       32.53     17.50 o 
  10   3   7       33.00       27.89     17.96 o 
  11   3   7        9.97       22.28     22.50 o 
  12   3   7        5.71       20.53     44.39 o 
  13   3   7       32.42      100.74     58.83 o 
  14   3   7       30.06      -20.57     30.96 o 
  15   3   7        2.77       10.28     31.73 o 
  16   3   7        0.66        5.31     35.04 o 
 -14   4   7       27.11       31.39     36.05 o 
 -13   4   7        2.09       16.47     21.66 o 
 -12   4   7       29.28        3.36     19.85 o 
 -11   4   7       18.67       -5.06     19.50 o 
 -10   4   7       30.92       22.31     20.75 o 
  -9   4   7       20.59       -3.46     23.53 o 
  -8   4   7       17.55        7.51     18.30 o 
  -7   4   7        5.73       -8.84     17.73 o 
  -6   4   7       47.88       62.83     19.87 o 
  -5   4   7       63.92       83.21     20.36 o 
  -4   4   7      138.45      140.79     21.22 o 
  -3   4   7       20.54       20.02     18.56 o 
  -2   4   7      231.64      262.72     25.21 o 
  -1   4   7       37.35       65.97     22.81 o 
   0   4   7        1.52        1.29     16.94 o 
   1   4   7        5.19       -2.61     22.44 o 
   2   4   7       34.27       39.50     18.23 o 
   3   4   7      228.78      262.22     27.67 o 
   4   4   7       11.25       19.98     17.35 o 
   5   4   7        8.49       -0.58     18.76 o 
   6   4   7        0.29      -17.94     17.94 o 
   7   4   7        5.02       18.55     19.07 o 
   8   4   7       34.59       56.12     27.82 o 
   9   4   7       15.53       18.97     18.90 o 
  10   4   7      136.18      146.78     22.68 o 
  11   4   7       10.40       42.03     27.69 o 
 -23   0   8       56.53      104.67     33.99 o 
 -22   0   8        4.11       38.12     54.78 o 
 -21   0   8      173.37      262.80     56.63 o 
 -20   0   8     1123.37     1164.11    115.98 o 
 -19   0   8      385.34      407.86     40.96 o 
 -18   0   8      124.40      130.99     30.60 o 
 -17   0   8      225.14      259.01     33.32 o 
 -16   0   8      140.92      137.97     19.43 o 
 -15   0   8      512.66      500.94     24.50 o 
 -14   0   8       13.05       16.04     15.04 o 
 -13   0   8      344.58      337.79     20.85 o 
 -12   0   8       38.44       29.69     13.85 o 
 -11   0   8      921.14      867.32     27.49 o 
 -10   0   8      556.91      569.74     25.41 o 
  -9   0   8      461.81      456.70     22.69 o 
  -8   0   8      186.46      208.61     16.81 o 
  -7   0   8        5.99        2.16     11.29 o 
  -6   0   8      466.33      475.70     20.90 o 
  -5   0   8        3.69        1.06     10.93 o 
  -4   0   8     1353.11     1213.99     43.34 o 
  -3   0   8       96.72      124.39     23.38 o 
  -2   0   8      903.00      868.07     25.92 o 
  -1   0   8       23.40       75.90     17.41 o 
   0   0   8      850.61      831.07     25.08 o 
   1   0   8      345.52      373.51     44.09 o 
   2   0   8     1373.90     1146.45     61.91 o 
   3   0   8      202.47      191.53     36.80 o 
   4   0   8      499.12      427.54     41.50 o 
   5   0   8        2.58        3.43     25.87 o 
   6   0   8      948.96      846.98     53.11 o 
   7   0   8       17.25       30.52     29.63 o 
   8   0   8      187.10      130.72     33.46 o 
   9   0   8        8.57      -12.71     28.08 o 
  10   0   8        0.16       15.70     29.74 o 
  11   0   8        0.05       -7.19     29.41 o 
  12   0   8        0.32      -11.61     29.63 o 
  15   0   8      265.03      329.45     39.78 o 
  16   0   8       76.96       68.47     30.31 o 
  17   0   8       93.81      123.58     34.63 o 
  18   0   8       20.98       52.30     33.50 o 
  19   0   8      106.00      168.29     40.05 o 
  20   0   8        0.68      -21.67     34.16 o 
 -23   1   8        6.23       40.42     22.55 o 
 -22   1   8       60.24       82.31     22.80 o 
 -21   1   8        4.12       24.79     20.45 o 
 -20   1   8        4.68        3.89     18.93 o 
 -19   1   8      240.40      258.99     20.08 o 
 -18   1   8        2.01       -1.46     15.67 o 
 -17   1   8       25.80       55.72     15.10 o 
 -16   1   8        8.22       -1.60     13.64 o 
 -15   1   8       52.11       50.37     17.29 o 
 -14   1   8        7.50        0.82     12.39 o 
 -13   1   8       41.51       26.26     12.72 o 
 -12   1   8      371.94      322.56     17.91 o 
 -11   1   8       75.22       75.20     12.88 o 
 -10   1   8       42.50       50.65     11.76 o 
  -9   1   8        1.34       -8.02      9.76 o 
  -8   1   8        4.09        0.24      9.54 o 
  -7   1   8      120.59      130.94     12.05 o 
  -6   1   8       40.52       22.17     13.00 o 
  -5   1   8       53.46       80.99     14.21 o 
  -4   1   8        0.14      -11.51     11.84 o 
  -3   1   8        0.95       11.23     12.15 o 
  -2   1   8       14.53       13.02     12.27 o 
  -1   1   8        0.47       -6.40     11.69 o 
   0   1   8       12.95       21.18     12.59 o 
   1   1   8      406.41      377.02     25.82 o 
   2   1   8       57.24       60.20     13.41 o 
   3   1   8       16.44       27.34     15.18 o 
   4   1   8       10.81       20.42     15.47 o 
   5   1   8       26.56       49.66     16.34 o 
   6   1   8      122.41      130.63     26.18 o 
   7   1   8        2.05      -10.50     21.26 o 
   8   1   8       66.90       78.25     24.32 o 
   9   1   8       38.58       38.29     20.26 o 
  10   1   8       13.41       26.25     21.27 o 
  11   1   8        5.40       -5.59     20.90 o 
  12   1   8        1.05       34.61     22.23 o 
  13   1   8        0.20      -12.73     20.58 o 
  14   1   8       27.72       17.17     22.47 o 
  15   1   8        8.38       31.33     23.43 o 
  16   1   8        6.05       33.58     24.01 o 
  17   1   8       19.03       -8.51     30.41 o 
  18   1   8        3.64       79.82     33.72 o 
  19   1   8       30.27       65.78     36.93 o 
 -21   2   8        0.06       46.28     20.50 o 
 -20   2   8        9.18       18.21     19.24 o 
 -19   2   8       24.54       56.46     20.17 o 
 -18   2   8       10.75       11.15     18.62 o 
 -17   2   8       14.78       12.52     18.18 o 
 -16   2   8      108.86      110.19     20.42 o 
 -15   2   8       93.95      116.51     20.63 o 
 -14   2   8       59.14       72.26     18.85 o 
 -13   2   8      404.96      401.85     24.38 o 
 -12   2   8      232.02      246.29     21.96 o 
 -11   2   8      245.31      217.59     21.24 o 
 -10   2   8       46.51       56.58     17.22 o 
  -9   2   8      111.78      109.88     18.51 o 
  -8   2   8      151.27      174.64     19.08 o 
  -7   2   8      109.81      125.06     12.90 o 
  -6   2   8      281.17      285.80     15.29 o 
  -5   2   8      284.29      261.09     16.15 o 
  -4   2   8        0.20       10.95     10.75 o 
  -3   2   8       10.28       10.07     10.84 o 
  -2   2   8        0.18       -4.25     10.65 o 
  -1   2   8      116.11      114.34     12.95 o 
   0   2   8       48.11       43.37     13.97 o 
   1   2   8       10.09       17.06     11.59 o 
   2   2   8        0.94       10.00     11.55 o 
   3   2   8      368.34      392.13     18.25 o 
   4   2   8       77.26       84.11     14.47 o 
   5   2   8       91.82      127.74     18.29 o 
   6   2   8       12.51        3.29     15.71 o 
   7   2   8       68.34       46.99     17.43 o 
   8   2   8       74.98       92.60     18.73 o 
   9   2   8      389.41      429.48     32.84 o 
  10   2   8      320.71      321.42     31.73 o 
  11   2   8       30.18       23.16     22.57 o 
  12   2   8       10.89       23.50     22.81 o 
  13   2   8       77.75       78.59     25.54 o 
  14   2   8        6.87        4.21     22.56 o 
  15   2   8       12.84       26.93     23.62 o 
  16   2   8        0.05       30.34     24.80 o 
  17   2   8        0.82       24.97     44.94 o 
 -18   3   8       20.62       18.06     21.33 o 
 -17   3   8       15.98       10.39     26.94 o 
 -16   3   8       36.23       10.03     20.35 o 
 -15   3   8        0.13      -15.52     18.71 o 
 -14   3   8        6.11      -12.85     28.07 o 
 -13   3   8        2.87      -17.08     18.46 o 
 -12   3   8       15.25       -2.07     18.49 o 
 -11   3   8       10.10       14.79     18.32 o 
 -10   3   8       26.42       36.98     18.43 o 
  -9   3   8        1.52        6.34     17.43 o 
  -8   3   8      479.46      450.51     25.95 o 
  -7   3   8       59.28       71.21     18.78 o 
  -6   3   8      538.66      489.00     25.96 o 
  -5   3   8       21.60       33.98     17.29 o 
  -4   3   8      134.13      146.13     23.27 o 
  -3   3   8       31.27       26.56     13.55 o 
  -2   3   8      113.17      146.43     15.69 o 
  -1   3   8        0.05       15.29     14.07 o 
   0   3   8       47.43       58.90     14.51 o 
   1   3   8        0.13        4.11     12.78 o 
   2   3   8      108.44      118.58     17.28 o 
   3   3   8       94.35       79.27     22.42 o 
   4   3   8       14.56       13.64     15.19 o 
   5   3   8       76.01       74.89     18.81 o 
   6   3   8      515.08      465.80     25.04 o 
   7   3   8      265.55      254.14     22.99 o 
   8   3   8       51.15       49.85     18.71 o 
   9   3   8       22.63       35.09     18.17 o 
  10   3   8        7.60       10.51     17.76 o 
  11   3   8       10.09       29.17     23.69 o 
  12   3   8        4.50       32.07     28.36 o 
  13   3   8      115.30      152.90     34.74 o 
  14   3   8        1.61      -11.38     24.16 o 
 -13   4   8        8.36        6.34     21.39 o 
 -12   4   8       60.06       29.30     32.10 o 
 -11   4   8        2.07      -10.33     26.92 o 
 -10   4   8       73.11       86.92     22.22 o 
  -9   4   8       53.02       46.04     23.35 o 
  -8   4   8       10.03        4.51     19.78 o 
  -7   4   8        4.31      -30.58     30.58 o 
  -6   4   8       36.60       46.57     20.20 o 
  -5   4   8        0.91       -0.52     21.52 o 
  -4   4   8        2.18      -18.27     18.27 o 
  -3   4   8        3.14       -3.53     18.15 o 
  -2   4   8       20.71       -5.60     21.86 o 
  -1   4   8        1.66      -21.36     21.36 o 
   0   4   8       10.04      -14.33     27.22 o 
   1   4   8      109.80       71.09     19.75 o 
   2   4   8        2.53      -17.33     17.33 o 
   3   4   8       16.98       -5.95     17.47 o 
   4   4   8        4.13        2.87     19.40 o 
   5   4   8       63.78       45.14     20.84 o 
   6   4   8        0.26       -7.81     18.93 o 
   7   4   8       21.10       -6.99     19.39 o 
   8   4   8       24.89       11.98     19.72 o 
   9   4   8       16.15       28.97     20.35 o 
 -22   1   9        4.75       56.26     36.01 o 
 -21   1   9        0.25       47.19     39.13 o 
 -20   1   9        1.58       25.56     30.56 o 
 -19   1   9        3.64       -2.95     15.43 o 
 -18   1   9        4.91       -1.06     15.09 o 
 -17   1   9       53.19       57.83     16.01 o 
 -16   1   9        0.13       -9.41     13.85 o 
 -15   1   9       30.54       32.59     14.38 o 
 -14   1   9      179.55      156.78     16.59 o 
 -13   1   9       34.63       41.84     17.31 o 
 -12   1   9      105.82      121.16     18.76 o 
 -11   1   9        0.00       30.87     16.12 o 
 -10   1   9       54.58       64.75     16.76 o 
  -9   1   9        0.01       24.65     15.46 o 
  -8   1   9        4.29       10.19     14.59 o 
  -7   1   9       62.43       49.35     15.32 o 
  -6   1   9       32.27       29.04     14.98 o 
  -5   1   9      127.31      146.84     17.08 o 
  -4   1   9       22.34       36.65     17.11 o 
  -3   1   9       40.29       98.83     15.87 o 
  -2   1   9       24.53       20.46     14.56 o 
  -1   1   9      763.61      648.05     24.36 o 
   0   1   9       86.89      120.83     16.00 o 
   1   1   9        0.00       13.02     13.52 o 
   2   1   9       94.81      119.85     19.63 o 
   3   1   9       64.49       41.83     17.88 o 
   4   1   9        5.77       22.27     22.13 o 
   5   1   9      238.84      264.96     32.13 o 
   6   1   9       34.38       34.78     26.41 o 
   7   1   9      270.05      282.56     33.47 o 
   8   1   9        1.42       12.05     35.38 o 
   9   1   9       69.06       60.28     23.76 o 
  10   1   9        2.59       34.70     23.60 o 
  11   1   9       14.67        8.69     22.72 o 
  12   1   9        0.01       -3.44     26.37 o 
  13   1   9       15.87      -20.73     22.14 o 
  14   1   9        0.42        6.44     23.11 o 
  15   1   9       20.14        5.85     24.17 o 
  16   1   9       20.60       47.32     33.39 o 
  17   1   9        1.34       15.03     32.50 o 
  18   1   9        4.27      -31.40     31.40 o 
 -20   2   9       50.06       47.56     21.25 o 
 -19   2   9       14.35       24.86     20.69 o 
 -18   2   9      144.58      159.01     22.85 o 
 -17   2   9        0.51       11.32     19.09 o 
 -16   2   9       14.63       20.15     19.42 o 
 -15   2   9       38.06       31.87     18.91 o 
 -14   2   9       38.37       33.53     18.78 o 
 -13   2   9       15.24        4.84     18.21 o 
 -12   2   9       30.37       70.11     19.58 o 
 -11   2   9       16.99       11.05     17.87 o 
 -10   2   9        0.98      -13.89     16.71 o 
  -9   2   9      138.35      102.04     19.36 o 
  -8   2   9        6.26       -9.38     16.08 o 
  -7   2   9       83.88       80.35     18.07 o 
  -6   2   9        4.99        3.71     11.66 o 
  -5   2   9       23.34       64.54     13.04 o 
  -4   2   9        1.88       15.26     11.91 o 
  -3   2   9       99.44      114.07     14.14 o 
  -2   2   9      438.96      457.58     18.91 o 
  -1   2   9      352.49      381.52     18.68 o 
   0   2   9      131.59      153.10     15.55 o 
   1   2   9      410.69      426.70     21.61 o 
   2   2   9        0.34       18.58     12.84 o 
   3   2   9       11.23       20.83     13.04 o 
   4   2   9        2.62       -4.14     16.03 o 
   5   2   9       26.88       54.74     18.26 o 
   6   2   9       40.62       45.15     18.23 o 
   7   2   9       55.82       66.83     19.04 o 
   8   2   9      341.03      365.68     25.76 o 
   9   2   9        0.53       15.26     24.09 o 
  10   2   9        6.89      -11.32     23.20 o 
  11   2   9       49.64       70.41     25.99 o 
  12   2   9        1.36       -4.05     23.62 o 
  13   2   9      108.14      129.40     40.61 o 
  14   2   9        1.13       -3.86     24.00 o 
  15   2   9       36.56       55.83     26.68 o 
  16   2   9        2.36        2.16     26.13 o 
 -17   3   9        0.22        7.56     21.10 o 
 -16   3   9        8.13      -20.21     20.28 o 
 -15   3   9       19.56       17.41     20.86 o 
 -14   3   9       48.69       50.07     21.24 o 
 -13   3   9       10.12        4.74     19.58 o 
 -12   3   9       25.63       12.00     19.68 o 
 -11   3   9       10.65        6.18     20.38 o 
 -10   3   9       53.44       67.78     33.76 o 
  -9   3   9        3.16        2.59     18.14 o 
  -8   3   9      209.69      193.31     22.18 o 
  -7   3   9       61.80       66.88     19.41 o 
  -6   3   9      129.97      137.13     20.97 o 
  -5   3   9       11.19       18.79     17.13 o 
  -4   3   9        0.52       -9.93     16.69 o 
  -3   3   9       15.22       23.95     17.76 o 
  -2   3   9       29.28       42.82     14.36 o 
  -1   3   9        0.32       -2.50     13.03 o 
   0   3   9       45.92       44.41     14.43 o 
   1   3   9       47.59       22.55     15.90 o 
   2   3   9       59.70       39.96     16.60 o 
   3   3   9        7.05       23.98     16.27 o 
   4   3   9        7.43       69.72     34.78 o 
   5   3   9       84.52       96.22     19.72 o 
   6   3   9      211.23      251.34     23.70 o 
   7   3   9      143.07      147.51     21.93 o 
   8   3   9       21.50       -2.99     18.27 o 
   9   3   9       10.53       12.99     34.07 o 
  10   3   9       10.35        0.93     18.87 o 
  11   3   9       46.78       74.55     28.23 o 
  12   3   9       78.70       49.03     28.10 o 
  13   3   9        1.20      -37.95     43.33 o 
 -10   4   9        0.01       -6.26     32.93 o 
  -9   4   9       17.75       20.46     35.36 o 
  -8   4   9        0.71      -20.79     20.79 o 
  -7   4   9       14.24       -5.26     20.16 o 
  -6   4   9        6.25      -18.30     46.05 o 
  -5   4   9        0.11      -14.85     19.46 o 
  -4   4   9       19.32      -13.17     27.65 o 
  -3   4   9        0.88      -13.47     28.97 o 
  -2   4   9        8.31      -22.90     22.90 o 
  -1   4   9       54.98       66.40     25.74 o 
   0   4   9        0.01      -22.90     22.90 o 
   1   4   9       52.75       10.39     24.08 o 
   2   4   9       52.43       53.35     19.74 o 
   3   4   9       79.83       68.33     20.10 o 
   4   4   9       30.15       34.66     20.75 o 
   5   4   9       43.43       44.08     21.18 o 
   6   4   9       51.84       53.83     21.87 o 
 -21   0  10        1.80       33.35     46.87 o 
 -20   0  10      142.84      159.06     33.95 o 
 -19   0  10        2.25       31.70     49.19 o 
 -18   0  10      139.18      145.38     31.81 o 
 -17   0  10        0.14        7.60     24.84 o 
 -16   0  10       27.91       19.98     24.96 o 
 -15   0  10       86.01       92.33     29.04 o 
 -14   0  10       11.28       16.24     17.23 o 
 -13   0  10       84.43       80.55     18.72 o 
 -12   0  10       55.69       22.37     16.89 o 
 -11   0  10        0.25        9.78     15.80 o 
 -10   0  10       19.85       24.16     24.80 o 
  -9   0  10       11.29        5.77     14.96 o 
  -8   0  10      209.24      194.23     19.64 o 
  -7   0  10      151.37      164.50     19.64 o 
  -6   0  10        7.89      -13.57     13.57 o 
  -5   0  10      155.22      172.92     27.86 o 
  -4   0  10      378.50      441.92     23.47 o 
  -3   0  10       24.39       36.62     19.60 o 
  -2   0  10      895.45      726.75     26.73 o 
  -1   0  10     2306.24     2111.61     62.52 o 
   0   0  10       63.96      246.81     50.89 o 
   1   0  10      422.41      481.01     58.20 o 
   2   0  10      126.27       86.35     42.84 o 
   3   0  10       11.18        5.09     37.92 o 
   4   0  10        1.11       22.77     39.47 o 
   5   0  10        7.66      -23.00     36.37 o 
   6   0  10      108.91       88.76     39.62 o 
   7   0  10        4.01       -0.55     35.38 o 
   8   0  10        0.22       14.81     35.60 o 
   9   0  10       71.30       62.83     36.28 o 
  10   0  10        4.98      -23.88     32.17 o 
  16   0  10       14.61       63.90     33.83 o 
  17   0  10       15.13       40.91     34.49 o 
 -21   1  10       46.84       88.23     30.01 o 
 -20   1  10        8.59       43.38     27.74 o 
 -19   1  10       62.15       65.70     41.79 o 
 -18   1  10       39.65       56.15     20.07 o 
 -17   1  10       87.92       84.21     20.72 o 
 -16   1  10        0.97        8.14     18.10 o 
 -15   1  10       51.67       31.76     20.24 o 
 -14   1  10      108.10      106.33     19.95 o 
 -13   1  10        0.05       -1.42     17.14 o 
 -12   1  10      166.05      143.79     20.75 o 
 -11   1  10      128.67      110.98     19.75 o 
 -10   1  10      242.58      247.00     22.09 o 
  -9   1  10       98.90       94.50     18.67 o 
  -8   1  10      277.52      286.40     22.13 o 
  -7   1  10       32.77       35.85     16.41 o 
  -6   1  10       14.25       30.04     16.03 o 
  -5   1  10       75.43       89.46     17.62 o 
  -4   1  10      278.69      289.26     21.43 o 
  -3   1  10      268.77      317.35     21.81 o 
  -2   1  10      492.27      482.40     24.19 o 
  -1   1  10       12.62       64.26     16.51 o 
   0   1  10      100.65      101.41     17.34 o 
   1   1  10        3.97       -0.76     14.95 o 
   2   1  10      375.87      381.10     26.89 o 
   3   1  10      932.83      840.14     32.62 o 
   4   1  10        9.65       10.74     29.10 o 
   5   1  10      493.31      514.76     39.63 o 
   6   1  10        1.43       40.79     29.47 o 
   7   1  10      295.15      263.41     50.55 o 
   8   1  10       46.71       33.40     39.81 o 
   9   1  10      216.35      202.82     48.52 o 
  10   1  10       73.37       49.84     24.75 o 
  11   1  10       12.06       -6.51     22.94 o 
  12   1  10       55.91      104.92     35.28 o 
  13   1  10       80.87       60.61     26.51 o 
  14   1  10        5.75       -8.32     25.26 o 
  15   1  10        5.46      -28.96     31.95 o 
  16   1  10       80.47       61.95     37.28 o 
 -19   2  10        4.46      -11.94     20.50 o 
 -18   2  10        1.66       -0.24     20.78 o 
 -17   2  10       10.63       -0.67     20.07 o 
 -16   2  10        0.05      -15.94     19.13 o 
 -15   2  10       46.62       46.45     20.75 o 
 -14   2  10        7.29       -1.00     19.19 o 
 -13   2  10       19.11       33.32     19.53 o 
 -12   2  10        5.06        0.98     18.66 o 
 -11   2  10       39.35       32.25     19.12 o 
 -10   2  10        7.22        5.04     18.04 o 
  -9   2  10      197.72      204.61     22.77 o 
  -8   2  10       93.73       73.95     19.70 o 
  -7   2  10       18.56       39.41     18.24 o 
  -6   2  10      144.26      151.50     20.34 o 
  -5   2  10       18.45       22.07     17.08 o 
  -4   2  10      106.59      137.93     15.52 o 
  -3   2  10        0.46        9.72     13.18 o 
  -2   2  10       32.16       43.98     14.23 o 
  -1   2  10       63.62       71.94     14.92 o 
   0   2  10       17.74       32.47     14.02 o 
   1   2  10      112.57      124.44     17.56 o 
   2   2  10       74.82       99.24     15.48 o 
   3   2  10        2.31        0.24     17.98 o 
   4   2  10        1.69      -16.38     16.90 o 
   5   2  10      322.09      279.21     24.62 o 
   6   2  10      154.59      205.41     22.91 o 
   7   2  10       60.18      104.91     20.81 o 
   8   2  10       24.09       11.14     25.72 o 
   9   2  10       28.92       19.68     26.32 o 
  10   2  10        4.03       -7.31     25.02 o 
  11   2  10        3.25        4.15     26.29 o 
  12   2  10       13.06       -8.24     30.79 o 
  13   2  10        0.70        7.69     26.21 o 
  14   2  10        1.67       -9.41     41.68 o 
 -15   3  10        2.68      -15.02     30.67 o 
 -14   3  10        0.64       -1.72     27.17 o 
 -13   3  10       31.41       37.70     21.82 o 
 -12   3  10        2.85      -14.08     20.23 o 
 -11   3  10        1.13      -17.10     22.43 o 
 -10   3  10        1.42      -16.97     24.00 o 
  -9   3  10       34.93       22.41     32.72 o 
  -8   3  10       18.49        0.36     26.78 o 
  -7   3  10       95.10       61.76     21.93 o 
  -6   3  10        6.64       -8.93     17.93 o 
  -5   3  10       10.72      -12.78     17.91 o 
  -4   3  10      114.48      111.64     20.92 o 
  -3   3  10        2.50       -2.34     17.41 o 
  -2   3  10       33.20       43.94     18.64 o 
  -1   3  10        2.97      -11.27     15.31 o 
   0   3  10        2.20      -11.84     15.74 o 
   1   3  10        6.17      -15.82     17.94 o 
   2   3  10       13.20       -8.03     16.71 o 
   3   3  10       76.96       62.36     18.45 o 
   4   3  10       53.67       80.42     42.15 o 
   5   3  10       20.47       39.28     20.01 o 
   6   3  10        7.16       -6.55     18.81 o 
   7   3  10        0.08       -7.33     18.90 o 
   8   3  10       11.40      -12.99     19.56 o 
   9   3  10       72.66       80.83     21.61 o 
  10   3  10       89.95       42.88     27.74 o 
  11   3  10        1.08        1.57     27.04 o 
  -6   4  10        0.49      -19.85     35.96 o 
  -5   4  10       58.58       47.39     26.52 o 
  -4   4  10       11.31       -4.86     25.26 o 
  -3   4  10       29.32       11.91     25.39 o 
  -2   4  10      100.08       53.46     27.59 o 
  -1   4  10       51.51       53.82     26.87 o 
   0   4  10        2.84      -23.58     23.58 o 
   1   4  10       39.10       10.98     29.58 o 
   2   4  10       22.15       -8.55     37.67 o 
 -19   1  11        4.28       11.20     27.71 o 
 -18   1  11        4.66       17.81     26.39 o 
 -17   1  11       63.63       60.32     20.64 o 
 -16   1  11        2.86       14.07     19.17 o 
 -15   1  11      200.49      174.85     34.74 o 
 -14   1  11        1.76      -17.80     17.80 o 
 -13   1  11       45.06       50.78     19.57 o 
 -12   1  11        5.90       -9.34     18.25 o 
 -11   1  11        1.63       -0.87     17.85 o 
 -10   1  11       31.91       17.10     18.25 o 
  -9   1  11       29.16       49.51     19.10 o 
  -8   1  11      323.52      308.47     24.43 o 
  -7   1  11       83.53      115.62     21.05 o 
  -6   1  11       27.77       29.19     17.44 o 
  -5   1  11        0.69       22.39     16.82 o 
  -4   1  11      120.96      149.45     20.09 o 
  -3   1  11      441.35      465.54     25.50 o 
  -2   1  11       38.29      101.55     18.96 o 
  -1   1  11      255.36      287.97     22.80 o 
   0   1  11       90.40       80.08     18.56 o 
   1   1  11      141.55       99.12     22.33 o 
   2   1  11      116.53      100.53     22.22 o 
   3   1  11        0.94       23.21     19.35 o 
   4   1  11      320.99      355.28     39.48 o 
   5   1  11      120.77      124.71     45.43 o 
   6   1  11      114.26      141.98     50.35 o 
   7   1  11        7.64       -5.97     42.34 o 
   8   1  11        1.52      -11.05     42.78 o 
   9   1  11       10.11       -7.96     44.22 o 
  10   1  11        0.03       -1.27     28.58 o 
  11   1  11       21.85       -2.32     25.11 o 
  12   1  11        4.63      -22.44     25.08 o 
  13   1  11        0.38       -7.14     38.08 o 
  14   1  11       31.83       16.92     34.39 o 
 -17   2  11        0.00       32.30     31.37 o 
 -16   2  11        0.56       -5.13     20.21 o 
 -15   2  11        6.42       25.59     21.19 o 
 -14   2  11        0.00      -10.25     20.05 o 
 -13   2  11        9.12       40.97     21.02 o 
 -12   2  11       15.74        8.27     20.29 o 
 -11   2  11       39.29       31.30     20.95 o 
 -10   2  11       89.84       64.77     21.54 o 
  -9   2  11       92.00       70.91     21.17 o 
  -8   2  11      170.16      131.33     21.69 o 
  -7   2  11       66.06       94.54     20.79 o 
  -6   2  11      100.61       95.42     20.48 o 
  -5   2  11       41.74       42.68     19.00 o 
  -4   2  11       70.53       92.44     20.25 o 
  -3   2  11       50.49       38.25     18.88 o 
  -2   2  11        3.77       24.14     14.70 o 
  -1   2  11      113.65      147.50     17.30 o 
   0   2  11       56.28       60.65     15.72 o 
   1   2  11       15.46       20.19     14.88 o 
   2   2  11       28.12       10.03     20.83 o 
   3   2  11       22.48       30.09     18.72 o 
   4   2  11       34.67       21.69     19.26 o 
   5   2  11        3.22        7.16     18.98 o 
   6   2  11      121.65      117.93     22.52 o 
   7   2  11        4.93       -8.26     26.15 o 
   8   2  11      114.90      155.09     32.37 o 
   9   2  11        2.59       34.40     28.70 o 
  10   2  11      118.87      146.68     32.73 o 
  11   2  11        0.85      -16.70     27.69 o 
  12   2  11       23.54        9.94     28.89 o 
 -13   3  11        9.79       -3.23     29.03 o 
 -12   3  11       11.52       22.23     21.64 o 
 -11   3  11       28.13       12.89     20.92 o 
 -10   3  11       17.26      -12.51     29.36 o 
  -9   3  11       26.87       -5.68     23.06 o 
  -8   3  11       51.82       26.46     29.56 o 
  -7   3  11       54.28       52.27     21.25 o 
  -6   3  11        2.30      -28.77     28.77 o 
  -5   3  11        5.71        9.45     35.55 o 
  -4   3  11        3.51        7.44     19.22 o 
  -3   3  11       51.12       52.86     20.55 o 
  -2   3  11      108.11       73.56     25.78 o 
  -1   3  11       17.45      -13.78     23.04 o 
   0   3  11      134.55      115.06     20.17 o 
   1   3  11       12.37      -16.96     16.96 o 
   2   3  11       41.00       18.09     18.17 o 
   3   3  11        0.29      -18.27     18.27 o 
   4   3  11        1.55      -17.23     18.71 o 
   5   3  11        6.36       -9.02     19.33 o 
   6   3  11        7.64      -18.55     19.14 o 
   7   3  11       53.38       47.31     23.72 o 
   8   3  11       23.66       14.15     21.32 o 
 -18   0  12       91.39      122.35     58.96 o 
 -17   0  12       30.91       57.61     53.52 o 
 -16   0  12        1.50       82.47     55.38 o 
 -15   0  12       56.50       72.00     53.53 o 
 -14   0  12       49.14       40.70     51.32 o 
 -13   0  12        1.11       -9.62     50.08 o 
 -12   0  12      136.63      177.67     29.60 o 
 -11   0  12        4.93        9.45     31.67 o 
 -10   0  12      190.76      208.79     29.74 o 
  -9   0  12       70.10       36.47     24.56 o 
  -8   0  12      607.44      595.22     34.76 o 
  -7   0  12       35.08       53.57     24.42 o 
  -6   0  12       42.83       31.60     28.70 o 
  -5   0  12      526.79      436.97     91.49 o 
  -4   0  12        0.45       35.04     53.17 o 
  -3   0  12      492.28      491.36     69.86 o 
  -2   0  12      234.31      253.50     62.38 o 
  -1   0  12      916.17      734.29     71.14 o 
   0   0  12      224.98      258.01     59.38 o 
   1   0  12       43.35       32.29     47.67 o 
   2   0  12      144.21      104.83     50.59 o 
   3   0  12       98.07       99.36     50.34 o 
   4   0  12      196.63      199.23     53.27 o 
   5   0  12       60.81       52.54     46.79 o 
   6   0  12      146.06       89.66     48.04 o 
   7   0  12      257.54      271.78     55.07 o 
   8   0  12        2.18      -43.11     43.11 o 
 -17   1  12        2.11       23.82     71.09 o 
 -16   1  12       92.02      105.63     30.15 o 
 -15   1  12       26.27       24.04     23.52 o 
 -14   1  12       93.76      113.19     22.66 o 
 -13   1  12       33.90       32.56     20.49 o 
 -12   1  12      110.97      100.32     22.08 o 
 -11   1  12       22.86       13.91     19.58 o 
 -10   1  12       31.07       17.02     19.52 o 
  -9   1  12       14.93       12.68     18.82 o 
  -8   1  12      114.11       95.86     20.97 o 
  -7   1  12      231.94      216.25     23.11 o 
  -6   1  12      235.51      248.56     23.63 o 
  -5   1  12      115.16      115.84     20.44 o 
  -4   1  12      217.01      208.34     22.76 o 
  -3   1  12        7.76      -10.76     17.64 o 
  -2   1  12       84.23       86.52     19.63 o 
  -1   1  12      450.61      462.50     30.97 o 
   0   1  12       93.93      111.48     24.59 o 
   1   1  12       96.96      102.33     24.27 o 
   2   1  12       45.46       38.06     33.47 o 
   3   1  12        0.30      -30.72     30.73 o 
   4   1  12        9.25       -4.35     50.30 o 
   5   1  12        0.07      -37.25     37.25 o 
   6   1  12       59.85        1.55     40.37 o 
   7   1  12       19.06       -4.20     39.14 o 
   8   1  12        3.87      -37.70     37.70 o 
   9   1  12       10.33      -45.99     45.99 o 
  10   1  12        5.34      -18.37     47.21 o 
  11   1  12        4.40       24.38     44.00 o 
  12   1  12        7.14       15.37     33.06 o 
 -15   2  12       22.01       19.49     24.55 o 
 -14   2  12        3.65        7.16     21.81 o 
 -13   2  12       30.91       -5.84     21.03 o 
 -12   2  12      132.93      126.59     24.38 o 
 -11   2  12        1.46      -21.02     21.02 o 
 -10   2  12        1.81      -19.66     19.66 o 
  -9   2  12       41.62       28.65     32.48 o 
  -8   2  12      243.59      212.01     24.73 o 
  -7   2  12      103.41      116.99     22.44 o 
  -6   2  12       14.03       16.83     20.01 o 
  -5   2  12      103.82      103.00     22.14 o 
  -4   2  12       13.25       18.18     25.23 o 
  -3   2  12       46.67       59.93     21.09 o 
  -2   2  12        9.12       22.16     19.65 o 
  -1   2  12       61.75       78.82     16.81 o 
   0   2  12       13.76       12.27     22.38 o 
   1   2  12        4.53       16.47     17.20 o 
   2   2  12       52.06       54.26     20.65 o 
   3   2  12       41.70       38.99     20.88 o 
   4   2  12       75.89       69.78     21.83 o 
   5   2  12        0.20       -5.43     22.25 o 
   6   2  12      127.06      163.47     38.40 o 
   7   2  12       12.78       12.73     56.61 o 
   8   2  12        0.40        3.09     28.82 o 
   9   2  12       12.29      -27.39     28.46 o 
  -9   3  12        9.29       -2.80     35.63 o 
  -8   3  12       91.62       96.43     24.10 o 
  -7   3  12       17.81       14.56     27.08 o 
  -6   3  12       35.42       30.99     22.15 o 
  -5   3  12       44.90       30.12     27.89 o 
  -4   3  12       35.24       81.03     26.35 o 
  -3   3  12        0.12      -24.42     24.42 o 
  -2   3  12      103.31      113.15     46.62 o 
  -1   3  12        0.99      -32.14     32.14 o 
   0   3  12        0.23      -24.22     24.22 o 
   1   3  12        0.04      -16.28     24.38 o 
   2   3  12       30.19       14.22     20.37 o 
   3   3  12        6.31       11.16     21.06 o 
   4   3  12        1.34      -17.88     20.30 o 
 -15   1  13        5.79        1.24     25.01 o 
 -14   1  13        0.07       16.46     25.31 o 
 -13   1  13       18.20       17.50     25.06 o 
 -12   1  13       35.21       43.64     25.41 o 
 -11   1  13        3.51       21.67     24.54 o 
 -10   1  13       49.35       68.31     26.06 o 
  -9   1  13      139.32       94.61     26.29 o 
  -8   1  13       49.92       30.78     23.83 o 
  -7   1  13       12.78       10.11     22.61 o 
  -6   1  13       83.35       68.62     25.10 o 
  -5   1  13        7.38       19.29     23.47 o 
  -4   1  13        0.40      -12.57     26.02 o 
  -3   1  13        4.24       -9.23     22.20 o 
  -2   1  13        0.51       -1.90     24.86 o 
  -1   1  13        9.33      -21.60     21.60 o 
   0   1  13        0.78        5.59     21.98 o 
   1   1  13       28.74       -8.24     45.22 o 
   2   1  13        3.15      -16.68     34.31 o 
   3   1  13        0.98      -42.62     42.62 o 
   4   1  13       48.67       15.26     48.99 o 
   5   1  13       12.69        9.18     46.99 o 
   6   1  13        8.46      -17.14     44.88 o 
   7   1  13        9.50      -26.86     44.22 o 
   8   1  13        0.27      -42.12     42.12 o 
   9   1  13        1.87      -41.12     41.12 o 
 -12   2  13        0.03      -21.70     21.70 o 
 -11   2  13        9.46        7.38     41.11 o 
 -10   2  13      207.96      201.28     27.82 o 
  -9   2  13        3.23       -0.78     25.31 o 
  -8   2  13        4.77      -12.99     30.19 o 
  -7   2  13        1.18      -23.18     23.18 o 
  -6   2  13        0.77       11.40     21.27 o 
  -5   2  13       14.64      -10.11     21.88 o 
  -4   2  13        0.18       -8.72     20.01 o 
  -3   2  13       13.65       -1.99     22.02 o 
  -2   2  13        7.42       26.13     16.50 o 
  -1   2  13       10.65       25.27     20.28 o 
   0   2  13       69.58       65.16     19.74 o 
   1   2  13       33.41       72.78     26.17 o 
   2   2  13        1.35       16.33     20.94 o 
   3   2  13       26.14       53.14     21.59 o 
   4   2  13        2.90       30.07     21.32 o 
   5   2  13        8.72        5.90     29.49 o 
   6   2  13        3.17        1.00     38.14 o 
 -13   0  14       10.36      -16.14     53.51 o 
 -12   0  14        6.67       42.67     56.60 o 
 -11   0  14       34.27       38.37     57.39 o 
 -10   0  14        0.00      -25.31     25.31 o 
  -9   0  14       65.72       62.13     28.37 o 
  -8   0  14       26.53       54.18     56.28 o 
  -7   0  14      153.15      138.03     61.21 o 
  -6   0  14       21.75       21.01     54.51 o 
  -5   0  14       19.91      -32.95     53.51 o 
  -4   0  14        0.82      -37.14     53.39 o 
  -3   0  14       65.63       64.15     57.07 o 
  -2   0  14        8.67      -42.45     54.06 o 
  -1   0  14       33.11      -51.97     51.97 o 
   0   0  14       15.95       66.00     57.49 o 
   1   0  14       26.81      -22.34     54.51 o 
   2   0  14        9.36      -49.20     55.28 o 
   3   0  14       14.37      -18.57     50.86 o 
   4   0  14        8.88      -44.33     50.41 o 
   5   0  14        8.59      -51.30     51.30 o 
 -11   1  14        9.69        3.48     25.58 o 
 -10   1  14       65.49       60.22     26.31 o 
  -9   1  14       12.41       10.17     24.92 o 
  -8   1  14       31.89       28.44     25.31 o 
  -7   1  14       38.71       36.79     31.95 o 
  -6   1  14        0.43      -22.13     23.18 o 
  -5   1  14        6.64      -12.02     23.40 o 
  -4   1  14       53.86       12.27     24.66 o 
  -3   1  14        0.20       -3.86     23.77 o 
  -2   1  14       24.93       17.86     31.91 o 
  -1   1  14        6.07       -3.80     23.28 o 
   0   1  14       10.59       19.68     62.57 o 
   1   1  14        0.37      -24.45     35.54 o 
   2   1  14       13.72      -40.69     50.53 o 
   3   1  14        1.35      -26.64     49.75 o 
   4   1  14        1.67      -52.73     52.73 o 
   5   1  14       52.98       -9.18     55.41 o 
  -6   2  14        2.65       -6.29     46.80 o 
  -5   2  14       22.69        6.76     29.91 o 
  -4   2  14       28.92        1.52     24.09 o 
  -3   2  14       34.70       24.66     31.57 o 
  -2   2  14        2.65      -26.46     38.44 o 
  -1   2  14        1.56        3.42     40.33 o 
   0   2  14       18.52       14.29     23.47 o 
                                                 
